# Supplementary material for: A combinatorial approach to the restriction of a mouse genome
Source: BMC Res Notes. 2013 Jul 22;6:284. doi: 10.1186/1756-0500-6-284 (PMC3724700; doi:10.1186/1756-0500-6-284)
Supplement: Additional file 1: Table S1 — Pearson correlation data for all tetra palindromes all mouse chromosomes. Table S2: Selection of all palindromic combinations using 3 different approaches. Table S3: Pearson correlation data for all tetra palindromes mouse chromosome 1. Table S4: Commercial names for all 4- and 6- base restriction endonucleases. Additional files. The Supplementary files S1, S2, S3, S4 are deposited in an open access repository https://easy.dans.knaw.nl/ui/datasets/id/easy-dataset:53177. http://www.persistent-identifier.nl?identifier=urn:nbn:nl:ui:13-d9zq-rm. [file 1756-0500-6-284-S1.zip]

Archive with 4 entries (4 files):
- Supplementary Table S1.xls
- Supplementary Table S2.xls
- Supplementary Table S3.xls
- Supplementary Table S4.xls
