# Supplementary material for: A combinatorial approach to the restriction of a mouse genome
Source: BMC Res Notes. 2013 Jul 22;6:284. doi: 10.1186/1756-0500-6-284 (PMC3724700; doi:10.1186/1756-0500-6-284)
Supplement: Additional file 1: Table S1 — Pearson correlation data for all tetra palindromes all mouse chromosomes. Table S2: Selection of all palindromic combinations using 3 different approaches. Table S3: Pearson correlation data for all tetra palindromes mouse chromosome 1. Table S4: Commercial names for all 4- and 6- base restriction endonucleases. Additional files. The Supplementary files S1, S2, S3, S4 are deposited in an open access repository https://easy.dans.knaw.nl/ui/datasets/id/easy-dataset:53177. http://www.persistent-identifier.nl?identifier=urn:nbn:nl:ui:13-d9zq-rm. [file 1756-0500-6-284-S1.zip › Supplementary Table S1.xls]

## Sheet: Table S1
Pearson	mmu10_chr1_window-1kb.csv	mmu10_chr2_window-1kb.csv	mmu10_chr3_window-1kb.csv	mmu10_chr4_window-1kb.csv	mmu10_chr5_window-1kb.csv	mmu10_chr6_window-1kb.csv	mmu10_chr7_window-1kb.csv	mmu10_chr8_window-1kb.csv	mmu10_chr9_window-1kb.csv	mmu10_chr10_window-1kb.csv	mmu10_chr11_window-1kb.csv	mmu10_chr12_window-1kb.csv	mmu10_chr13_window-1kb.csv	mmu10_chr14_window-1kb.csv	mmu10_chr15_window-1kb.csv	mmu10_chr16_window-1kb.csv	mmu10_chr17_window-1kb.csv	mmu10_chr18_window-1kb.csv	mmu10_chr19_window-1kb.csv	mmu10_chrX_window-1kb.csv	mmu10_chrY_window-1kb.csv
for	AATT	AATT	AATT	AATT	AATT	AATT	AATT	AATT	AATT	AATT	AATT	AATT	AATT	AATT	AATT	AATT	AATT	AATT	AATT	AATT	AATT	average	for	max	min
restriction average	6.30629	5.91632	6.71308	5.88421	5.75838	6.18995	5.50509	5.76246	5.5779	6.2004	5.1141	6.04745	6.03945	6.32847	5.9998	6.43676	5.70433	6.14351	5.57699	7.35721	7.4137			7.4137	5.1141
TTAA	0.544522	0.572219	0.52892	0.565997	0.589106	0.543291	0.542579	0.569594	0.546955	0.547826	0.573905	0.563076	0.522729	0.558429	0.592461	0.573619	0.573356	0.53128	0.534861	0.509804	0.476501	0.550525	TTAA
ATAT	0.333579	0.366621	0.322121	0.386623	0.373959	0.337164	0.369705	0.351444	0.32608	0.308416	0.367598	0.352058	0.305419	0.351582	0.386813	0.353612	0.383612	0.312191	0.324477	0.300182	0.215644	0.339472	ATAT
TATA	0.312663	0.343299	0.30303	0.358466	0.34142	0.313967	0.338035	0.321022	0.301522	0.28291	0.340385	0.329866	0.286096	0.325424	0.357899	0.329494	0.347095	0.292711	0.299073	0.299354	0.231994	0.316939	TATA
GATC	0.0165671	0.0127565	0.00889755	0.0240034	0.00833988	0.0247131	0.067267	0.01669	0.0279389	0.0117631	0.0161821	0.0112381	0.0263357	-0.00540516	0.00274333	-0.0120275	0.0350514	0.0195419	0.0287944	0.00753956	-0.039634	0.0147284	GATC
GTAC	0.0126553	0.01727	-7.63774e-05	0.0312301	0.0259088	0.0176365	0.0260765	0.0141013	0.0328546	0.00912898	0.032126	0.0165807	0.0147957	0.00282983	0.0169378	-0.000233791	0.0220571	0.00772292	0.0151059	-0.0145777	-0.0752424	0.0107089	GTAC
TCGA	-0.046427	-0.0558	-0.0515328	-0.0656955	-0.0665197	-0.0474112	-0.0355838	-0.0548516	-0.0476458	-0.0621304	-0.0667499	-0.048843	-0.0401925	-0.0388791	-0.0604818	-0.0496986	-0.0713644	-0.0495122	-0.056398	-0.039964	-0.00618357	-0.050565	TCGA
TGCA	-0.0823469	-0.0895691	-0.0666134	-0.0801872	-0.096676	-0.0801475	-0.0813171	-0.081796	-0.08078	-0.069452	-0.0666785	-0.0924411	-0.0779361	-0.0744451	-0.0817986	-0.0867745	-0.0907364	-0.0669801	-0.0670479	-0.0664996	-0.10539	-0.0802673	TGCA
CATG	-0.0863973	-0.0875552	-0.0645001	-0.0809278	-0.106151	-0.0803497	-0.096358	-0.0934648	-0.0893857	-0.0812133	-0.0644751	-0.091671	-0.0922944	-0.0948334	-0.0821045	-0.0976466	-0.0973611	-0.0782485	-0.0557495	-0.034768	-0.0278215	-0.080156	CATG
ACGT	-0.110247	-0.112034	-0.112733	-0.135227	-0.127532	-0.11225	-0.116419	-0.126525	-0.110167	-0.116283	-0.11396	-0.110252	-0.107907	-0.0941171	-0.120254	-0.0989121	-0.132239	-0.105789	-0.10885	-0.0686517	-0.0606882	-0.109573	ACGT
CGCG	-0.115759	-0.125501	-0.125292	-0.137758	-0.131203	-0.117409	-0.130897	-0.13	-0.119415	-0.135296	-0.131356	-0.118982	-0.114568	-0.117747	-0.130654	-0.119559	-0.135281	-0.118751	-0.136325	-0.124442	-0.0944068	-0.124314	CGCG
CTAG	-0.126397	-0.121741	-0.132173	-0.114936	-0.113243	-0.127574	-0.132273	-0.10942	-0.104609	-0.110777	-0.0979128	-0.121589	-0.10161	-0.146358	-0.136701	-0.131139	-0.114531	-0.114357	-0.0993847	-0.181462	-0.156449	-0.123554	CTAG
GCGC	-0.174317	-0.189046	-0.175637	-0.207882	-0.197042	-0.179851	-0.190441	-0.191564	-0.173564	-0.194565	-0.192665	-0.172903	-0.163382	-0.173898	-0.196291	-0.180733	-0.205277	-0.175257	-0.195843	-0.1755	-0.0990481	-0.181176	GCGC
CCGG	-0.225741	-0.243508	-0.229428	-0.267815	-0.24895	-0.229157	-0.237026	-0.252273	-0.22817	-0.248151	-0.252375	-0.22543	-0.210462	-0.227147	-0.255037	-0.223238	-0.257672	-0.214835	-0.244102	-0.229184	-0.242347	-0.237716	CCGG
AGCT	-0.244419	-0.257118	-0.237738	-0.260934	-0.244853	-0.247727	-0.254032	-0.246316	-0.226178	-0.225221	-0.229935	-0.247912	-0.217394	-0.248654	-0.266632	-0.262355	-0.254956	-0.224467	-0.224547	-0.25095	-0.173143	-0.240261	AGCT
GGCC	-0.36478	-0.405237	-0.351596	-0.423149	-0.403747	-0.368007	-0.396372	-0.40123	-0.366864	-0.373927	-0.402261	-0.383494	-0.321361	-0.373712	-0.422744	-0.382616	-0.408721	-0.343131	-0.376145	-0.374979	-0.356297	-0.38097	GGCC
for	ACGT	ACGT	ACGT	ACGT	ACGT	ACGT	ACGT	ACGT	ACGT	ACGT	ACGT	ACGT	ACGT	ACGT	ACGT	ACGT	ACGT	ACGT	ACGT	ACGT	ACGT		for
restriction average	0.65337	0.69348	0.66546	0.68442	0.72511	0.67334	0.66142	0.7258	0.71532	0.73975	0.73796	0.67988	0.72426	0.66737	0.70731	0.69226	0.72856	0.70105	0.77233	0.48721	0.50352			0.77233	0.48721
GCGC	0.112044	0.111228	0.115452	0.119023	0.11732	0.116126	0.13034	0.121743	0.114849	0.123765	0.125371	0.11487	0.120998	0.11502	0.114223	0.11288	0.136188	0.116663	0.119592	0.11393	0.103443	0.11786	GCGC
CGCG	0.0854534	0.0884611	0.0904737	0.0953317	0.0927206	0.0902386	0.110395	0.0987295	0.0947357	0.0952593	0.110776	0.0896847	0.0988734	0.0916769	0.089744	0.0944806	0.111457	0.0939855	0.100916	0.0984697	0.10632	0.0965801	CGCG
CCGG	0.0811703	0.0862384	0.0811098	0.0971041	0.0932294	0.0841242	0.10618	0.106235	0.0929312	0.0913681	0.11336	0.0871451	0.0909945	0.0804883	0.0933459	0.0795766	0.109198	0.0820887	0.0993607	0.0485848	0.166053	0.0938041	CCGG
GGCC	0.0671147	0.0666376	0.0605275	0.0916313	0.0771189	0.06814	0.0894563	0.0777983	0.0670154	0.0621671	0.077528	0.0726819	0.0619418	0.0628527	0.0688071	0.0578614	0.0886232	0.0535101	0.0595884	0.0478955	0.0832078	0.0696241	GGCC
TGCA	0.0550114	0.0611067	0.0546584	0.0636853	0.0674158	0.0611588	0.0597748	0.061897	0.0666283	0.0629153	0.0596948	0.0611511	0.0576774	0.0479484	0.0515369	0.0541493	0.0664617	0.0592288	0.0594505	0.0267278	0.0455058	0.057323	TGCA
TCGA	0.036883	0.042258	0.0332186	0.0421958	0.0515859	0.0405406	0.0409959	0.0485124	0.0414182	0.0460391	0.0476284	0.0379684	0.0402289	0.0394592	0.0432978	0.0395579	0.0497119	0.0466282	0.0479432	0.0369221	0.0517068	0.043081	TCGA
CATG	0.0260517	0.0290146	0.0265678	0.0337007	0.0384252	0.0254553	0.0188437	0.0326253	0.0267777	0.0268454	0.0123669	0.0266194	0.0207978	0.0161705	0.0217552	0.022788	0.0347452	0.0246012	0.00775222	0.0126181	0.00761702	0.0234352	CATG
AGCT	0.0260102	0.0175895	0.0292355	0.0295353	0.027881	0.0302379	0.02848	0.0240233	0.0175369	0.0200275	0.0134264	0.0172443	0.0151477	0.0212858	0.0243702	0.0154219	0.0364505	0.0136899	0.0152232	0.000437696	0.013279	0.0207873	AGCT
GTAC	0.00931354	0.014412	0.00638828	0.0106178	0.0153225	-0.00273996	0.0117226	0.0180614	0.017366	0.0181937	0.0193313	0.0105761	0.0120112	0.00922076	0.0211903	0.00818302	0.0130502	0.0277268	0.0184412	-0.0119638	0.0507611	0.0141517	GTAC
CTAG	-0.0158233	-0.0227255	-0.0174184	-0.0183539	-0.0260124	-0.0148613	-0.0100396	-0.0190275	-0.0239988	-0.021807	-0.0173375	-0.0200823	-0.0169671	-0.0166399	-0.019518	-0.0197841	-0.00516312	-0.0201841	-0.019389	-0.00279749	-0.0012625	-0.0166282	CTAG
TTAA	-0.0207169	-0.0386849	-0.0109117	-0.0469427	-0.0426803	-0.025349	-0.0342752	-0.0418362	-0.0419182	-0.0253096	-0.0540495	-0.0336392	-0.0154259	-0.00669022	-0.0364336	-0.0230466	-0.0512942	-0.0242668	-0.0294435	0.012468	-0.0170636	-0.028929	TTAA
GATC	-0.0485657	-0.0470611	-0.0617547	-0.0464282	-0.0413056	-0.0487142	-0.0474053	-0.0396496	-0.0415644	-0.047755	-0.0368526	-0.0408473	-0.0537034	-0.0513731	-0.0460843	-0.0466757	-0.0427703	-0.0454495	-0.0375964	-0.044487	0.0305255	-0.0421675	GATC
TATA	-0.0817645	-0.0777892	-0.0859981	-0.0916749	-0.086738	-0.086943	-0.0847104	-0.0840162	-0.081633	-0.0729494	-0.0816151	-0.071642	-0.0777548	-0.0704907	-0.0873304	-0.0723893	-0.092006	-0.0781001	-0.0790446	-0.0580938	-0.0393614	-0.0781926	TATA
ATAT	-0.101708	-0.0949922	-0.10918	-0.113635	-0.105375	-0.106075	-0.102581	-0.103827	-0.0932951	-0.0945064	-0.09686	-0.0953798	-0.098604	-0.0881255	-0.108131	-0.0894204	-0.114549	-0.0969022	-0.0964718	-0.0750846	-0.0334469	-0.0961024	ATAT
AATT	-0.110247	-0.112034	-0.112733	-0.135227	-0.127532	-0.11225	-0.116419	-0.126525	-0.110167	-0.116283	-0.11396	-0.110252	-0.107907	-0.0941171	-0.120254	-0.0989121	-0.132239	-0.105789	-0.10885	-0.0686517	-0.0606882	-0.109573	AATT
for	AGCT	AGCT	AGCT	AGCT	AGCT	AGCT	AGCT	AGCT	AGCT	AGCT	AGCT	AGCT	AGCT	AGCT	AGCT	AGCT	AGCT	AGCT	AGCT	AGCT	AGCT		for
restriction average	4.76194	4.86656	4.64844	4.85544	4.83812	4.74677	4.88329	4.8381	4.95585	4.70027	5.06097	4.82853	4.79325	4.73255	4.80213	4.69322	4.84267	4.77522	4.90784	4.4054	3.58431			5.06097	3.58431
CTAG	0.229805	0.213782	0.239828	0.215509	0.215972	0.231638	0.226437	0.208862	0.201664	0.217495	0.185713	0.225316	0.207964	0.23139	0.225679	0.234499	0.216793	0.209057	0.198199	0.292257	0.231118	0.221856	CTAG
GGCC	0.227981	0.227372	0.231893	0.23325	0.218419	0.210186	0.215057	0.228487	0.194699	0.217327	0.187376	0.221839	0.191822	0.232852	0.24016	0.242014	0.223635	0.193811	0.191474	0.270698	0.307628	0.22419	GGCC
CCGG	0.108232	0.0976799	0.114072	0.110742	0.0995169	0.102434	0.102158	0.106822	0.0877551	0.104245	0.0730218	0.105643	0.0929204	0.115707	0.109329	0.107255	0.106844	0.0902636	0.0874356	0.148355	0.187512	0.107521	CCGG
TGCA	0.0772337	0.0751318	0.0810845	0.0757015	0.083611	0.08247	0.0869526	0.0659219	0.0670636	0.0607465	0.0614811	0.0822072	0.0653318	0.0811277	0.0803675	0.0830239	0.0669731	0.0699834	0.0820111	0.111292	0.0893933	0.0775766	TGCA
GTAC	0.062627	0.0361872	0.0762907	0.0386077	0.0390288	0.0503239	0.0383535	0.0425907	0.0242854	0.0552758	0.0108254	0.0510113	0.0423156	0.0602023	0.0442307	0.0542732	0.0341662	0.0514801	0.0183709	0.135015	0.156409	0.0534224	GTAC
GCGC	0.0404745	0.0286454	0.0423314	0.0417257	0.0367012	0.0330187	0.0324222	0.0369082	0.0321813	0.038532	0.0224036	0.0393519	0.0314157	0.0439948	0.045861	0.0494412	0.0417229	0.0358093	0.0283865	0.046313	0.0909982	0.0399352	GCGC
ACGT	0.0260102	0.0175895	0.0292355	0.0295353	0.027881	0.0302379	0.02848	0.0240233	0.0175369	0.0200275	0.0134264	0.0172443	0.0151477	0.0212858	0.0243702	0.0154219	0.0364505	0.0136899	0.0152232	0.000437696	0.013279	0.0207873	ACGT
CGCG	0.00853334	-0.00494308	0.00925245	0.00394149	0.00176106	0.00277564	-0.00316169	0.00337816	-0.000391258	0.00819535	-0.00781485	0.00757929	-7.91352e-05	0.0104807	0.00911646	0.012988	0.00409163	0.00287494	0.0019108	0.0135447	0.0415123	0.0059784	CGCG
GATC	0.00242522	0.00172676	0.00700343	0.000530804	0.00690265	0.00256147	-0.0158589	0.00758793	-4.70529e-06	0.00945566	-0.00571707	0.00390081	0.0015724	0.0131562	0.0113796	0.0255169	0.000545133	0.00868731	-0.00500694	0.0137247	0.0612559	0.00720692	GATC
CATG	-0.00499006	-0.013343	-0.00892605	-0.00727248	-0.0103936	-0.00439914	-0.0115049	-0.00581137	-0.0128198	-0.0162114	-0.0205292	-0.0112629	-0.0116163	-0.00769194	-0.00485216	-0.00145041	-0.00944369	-0.0165817	-0.0136402	-0.0194831	0.0163181	-0.00932882	CATG
TCGA	-0.0154641	-0.0108722	-0.019745	-0.0118091	-0.00973062	-0.0127063	-0.0232059	-0.00893355	-0.0133929	-0.0089674	-0.0104853	-0.0160011	-0.01753	-0.0138473	-0.0091822	-0.0153222	-0.00697398	-0.00738116	-0.00949873	-0.0426504	0.0305314	-0.0120556	TCGA
TATA	-0.164893	-0.177059	-0.149786	-0.17622	-0.164898	-0.159365	-0.164575	-0.17398	-0.155123	-0.15523	-0.169326	-0.174193	-0.14433	-0.176325	-0.185395	-0.180419	-0.173387	-0.154594	-0.152366	-0.142753	-0.0881504	-0.161065	TATA
ATAT	-0.188884	-0.201647	-0.171258	-0.200243	-0.18912	-0.185564	-0.195556	-0.196249	-0.180904	-0.177945	-0.190061	-0.195852	-0.168455	-0.19688	-0.210652	-0.207608	-0.204142	-0.174128	-0.173918	-0.160976	-0.118622	-0.185174	ATAT
TTAA	-0.193702	-0.210437	-0.184415	-0.206594	-0.203364	-0.195504	-0.183685	-0.198221	-0.175662	-0.181203	-0.194844	-0.20775	-0.171718	-0.202043	-0.225722	-0.217189	-0.203426	-0.177938	-0.180164	-0.204561	-0.148912	-0.193669	TTAA
AATT	-0.244419	-0.257118	-0.237738	-0.260934	-0.244853	-0.247727	-0.254032	-0.246316	-0.226178	-0.225221	-0.229935	-0.247912	-0.217394	-0.248654	-0.266632	-0.262355	-0.254956	-0.224467	-0.224547	-0.25095	-0.173143	-0.240261	AATT
for	ATAT	ATAT	ATAT	ATAT	ATAT	ATAT	ATAT	ATAT	ATAT	ATAT	ATAT	ATAT	ATAT	ATAT	ATAT	ATAT	ATAT	ATAT	ATAT	ATAT	ATAT		for
restriction average	6.82569	6.25232	7.16788	6.24426	6.22899	6.66054	5.84884	6.30026	5.80097	6.79599	5.3235	6.51262	6.37369	6.84546	6.58078	7.0702	6.11084	6.5392	5.80493	8.25434	7.86115			8.25434	5.3235
TATA	0.893308	0.892414	0.892295	0.8931	0.903289	0.89403	0.889418	0.903504	0.881889	0.907239	0.889492	0.897436	0.886037	0.901851	0.904225	0.902621	0.895747	0.887869	0.883176	0.894967	0.85643	0.892873	TATA
AATT	0.333579	0.366621	0.322121	0.386623	0.373959	0.337164	0.369705	0.351444	0.32608	0.308416	0.367598	0.352058	0.305419	0.351582	0.386813	0.353612	0.383612	0.312191	0.324477	0.300182	0.215644	0.339472	AATT
TTAA	0.285186	0.312371	0.271282	0.322925	0.320516	0.285922	0.292448	0.304451	0.282611	0.261076	0.314126	0.303109	0.254904	0.304563	0.33725	0.316591	0.314808	0.259384	0.266787	0.275234	0.200887	0.28983	TTAA
GTAC	0.0639033	0.0653129	0.0563751	0.0785546	0.0696255	0.0615265	0.0823311	0.0608112	0.069112	0.0625006	0.0722954	0.0631081	0.0662157	0.0580441	0.0641405	0.0457636	0.0765582	0.0577696	0.0634064	0.0424245	0.0390033	0.0627992	GTAC
TGCA	-0.00892739	-0.0228137	-0.00904191	-0.0204213	-0.00922101	-0.0135398	-0.00762514	-0.00894787	-0.00423217	0.00698142	0.00265372	-0.0290872	-0.00465307	-0.0215661	-0.0199165	-0.0112183	-0.0121183	-0.00705017	-0.00764242	-0.014012	0.0061795	-0.0102962	TGCA
CATG	-0.00928886	-0.0104256	-0.00375386	-0.0115789	-0.0144957	-0.0110585	-0.0143658	-0.00513156	-0.00261766	0.00418937	0.011672	-0.0186332	-0.00291071	-0.0236124	-0.0106827	-0.0217643	-0.000627775	-0.000609753	0.0189608	0.0151898	0.0127122	-0.00470634	CATG
GATC	-0.069747	-0.0582242	-0.0754937	-0.0568713	-0.068789	-0.0564403	-0.0320809	-0.0662096	-0.0475581	-0.0710461	-0.0393305	-0.0649099	-0.0558223	-0.0809028	-0.0717829	-0.0874389	-0.0486625	-0.0539377	-0.0382806	-0.104502	-0.122967	-0.0652856	GATC
CTAG	-0.0752064	-0.0720815	-0.0689626	-0.0666649	-0.0768645	-0.0696307	-0.0847259	-0.0693335	-0.0704471	-0.0716329	-0.0697199	-0.0787432	-0.0612751	-0.0828039	-0.0898352	-0.0898405	-0.0717125	-0.0626845	-0.0620603	-0.0877446	-0.117811	-0.07618	CTAG
CGCG	-0.0940258	-0.105562	-0.102475	-0.113523	-0.108951	-0.0985475	-0.110242	-0.105256	-0.102145	-0.100943	-0.108218	-0.100685	-0.0987128	-0.0926473	-0.103479	-0.0951439	-0.110372	-0.0952342	-0.114224	-0.102026	-0.0886731	-0.102433	CGCG
TCGA	-0.0996581	-0.0980341	-0.103977	-0.110398	-0.104306	-0.0970957	-0.0930097	-0.101422	-0.0957178	-0.105873	-0.10049	-0.0943153	-0.0930444	-0.0900325	-0.102824	-0.0966208	-0.104933	-0.095997	-0.0987362	-0.118951	-0.0951225	-0.100027	TCGA
ACGT	-0.101708	-0.0949922	-0.10918	-0.113635	-0.105375	-0.106075	-0.102581	-0.103827	-0.0932951	-0.0945064	-0.09686	-0.0953798	-0.098604	-0.0881255	-0.108131	-0.0894204	-0.114549	-0.0969022	-0.0964718	-0.0750846	-0.0334469	-0.0961024	ACGT
GCGC	-0.14765	-0.162163	-0.151897	-0.174332	-0.164863	-0.152339	-0.16436	-0.158983	-0.152602	-0.15076	-0.161669	-0.150994	-0.142239	-0.146435	-0.161826	-0.149007	-0.172137	-0.143412	-0.167643	-0.146122	-0.116797	-0.154201	GCGC
CCGG	-0.181018	-0.199076	-0.179023	-0.218032	-0.204594	-0.185748	-0.200654	-0.207663	-0.186418	-0.189423	-0.212335	-0.18776	-0.177608	-0.176282	-0.207848	-0.183785	-0.211888	-0.17786	-0.206862	-0.169001	-0.17013	-0.192048	CCGG
AGCT	-0.188884	-0.201647	-0.171258	-0.200243	-0.18912	-0.185564	-0.195556	-0.196249	-0.180904	-0.177945	-0.190061	-0.195852	-0.168455	-0.19688	-0.210652	-0.207608	-0.204142	-0.174128	-0.173918	-0.160976	-0.118622	-0.185174	AGCT
GGCC	-0.25455	-0.297332	-0.240011	-0.311146	-0.294443	-0.255386	-0.297376	-0.290581	-0.266603	-0.254542	-0.307977	-0.277341	-0.230608	-0.263392	-0.303187	-0.276439	-0.300135	-0.241658	-0.276473	-0.226761	-0.297616	-0.274455	GGCC
for	CATG	CATG	CATG	CATG	CATG	CATG	CATG	CATG	CATG	CATG	CATG	CATG	CATG	CATG	CATG	CATG	CATG	CATG	CATG	CATG	CATG		for
restriction average	4.86	4.87883	4.73656	4.79099	4.9578	4.86163	4.95247	4.97854	4.95672	4.83	4.92538	4.88592	4.93069	4.8467	4.86378	4.87831	4.88984	4.88334	4.82864	4.49117	4.31267			4.97854	4.31267
TGCA	0.252465	0.255447	0.233961	0.25253	0.302698	0.242014	0.251809	0.280905	0.259794	0.259331	0.266273	0.249255	0.244477	0.232511	0.245242	0.262333	0.261755	0.240457	0.246801	0.195032	0.110972	0.245051	TGCA
GTAC	0.0475777	0.0564483	0.0430214	0.0523826	0.0644576	0.0493334	0.0541683	0.0612329	0.0597496	0.0512964	0.0725566	0.0563102	0.0513695	0.0436232	0.0510515	0.0541468	0.0652548	0.0488523	0.0613795	0.0432147	0.0441857	0.0538863	GTAC
ACGT	0.0260517	0.0290146	0.0265678	0.0337007	0.0384252	0.0254553	0.0188437	0.0326253	0.0267777	0.0268454	0.0123669	0.0266194	0.0207978	0.0161705	0.0217552	0.022788	0.0347452	0.0246012	0.00775222	0.0126181	0.00761702	0.0234352	ACGT
TATA	0.00500856	0.00092691	0.00835331	0.0025248	-0.00307979	0.0010427	-0.00147167	0.00468527	0.00505841	0.0150579	0.0173127	-0.00635689	0.0093897	-0.00685264	0.00209467	-0.00844818	0.0108804	0.010761	0.0219053	0.0306396	0.00377339	0.00586692	TATA
AGCT	-0.00499006	-0.013343	-0.00892605	-0.00727248	-0.0103936	-0.00439914	-0.0115049	-0.00581137	-0.0128198	-0.0162114	-0.0205292	-0.0112629	-0.0116163	-0.00769194	-0.00485216	-0.00145041	-0.00944369	-0.0165817	-0.0136402	-0.0194831	0.0163181	-0.00932882	AGCT
ATAT	-0.00928886	-0.0104256	-0.00375386	-0.0115789	-0.0144957	-0.0110585	-0.0143658	-0.00513156	-0.00261766	0.00418937	0.011672	-0.0186332	-0.00291071	-0.0236124	-0.0106827	-0.0217643	-0.000627775	-0.000609753	0.0189608	0.0151898	0.0127122	-0.00470634	ATAT
GGCC	-0.015174	-0.0115198	-0.0255176	-0.0175995	-0.00733863	-0.0159327	-0.0153027	-0.0151404	-0.0163118	-0.00801087	-0.0467833	-0.00746645	-0.0174923	-0.00772454	-0.0174897	-0.0081717	-0.0148832	-0.0237169	-0.0370284	-0.0283884	0.00818707	-0.0166098	GGCC
CTAG	-0.0198853	-0.022503	-0.0320287	-0.0238229	-0.030011	-0.0233508	-0.0264328	-0.0223974	-0.0230718	-0.027304	-0.0250919	-0.0259432	-0.0249066	-0.0114282	-0.0233203	-0.0222692	-0.0166815	-0.0227959	-0.0168648	-0.0190462	0.00352477	-0.0216967	CTAG
GATC	-0.0279617	-0.0176034	-0.0339046	-0.02278	-0.0291641	-0.0188582	-0.02682	-0.0213169	-0.0217787	-0.0228798	-0.0169584	-0.0205515	-0.0313191	-0.0201493	-0.0240424	-0.0290837	-0.0306174	-0.0309852	-0.0217968	-0.0114239	0.0173669	-0.0220299	GATC
TTAA	-0.0438387	-0.05835	-0.0189241	-0.0455265	-0.0737095	-0.0371147	-0.0586252	-0.0584041	-0.0587015	-0.0464136	-0.044057	-0.059966	-0.0552987	-0.059086	-0.0477399	-0.065137	-0.0612185	-0.0433748	-0.0301196	-0.0105737	0.012493	-0.0458898	TTAA
GCGC	-0.0533793	-0.0663749	-0.0596677	-0.0646367	-0.0634767	-0.061631	-0.0767356	-0.064464	-0.0651578	-0.0535455	-0.0976563	-0.0674782	-0.0594052	-0.0519726	-0.0688745	-0.0509173	-0.0607266	-0.0587865	-0.0846432	-0.0613441	0.0117431	-0.060911	GCGC
CGCG	-0.062388	-0.0742616	-0.068774	-0.0759045	-0.0753982	-0.0708148	-0.0849068	-0.0742311	-0.0739421	-0.0660705	-0.0977623	-0.0713829	-0.0700748	-0.0625803	-0.0769045	-0.0607347	-0.0739311	-0.0693276	-0.0879889	-0.0621309	0.012514	-0.0689045	CGCG
TCGA	-0.0674347	-0.0667623	-0.074567	-0.067727	-0.0708532	-0.0627635	-0.0796257	-0.0694252	-0.0692324	-0.0608644	-0.0737001	-0.0620346	-0.07276	-0.060571	-0.0673654	-0.0624477	-0.0675251	-0.0681535	-0.0748636	-0.0818478	-0.0502656	-0.0681329	TCGA
AATT	-0.0863973	-0.0875552	-0.0645001	-0.0809278	-0.106151	-0.0803497	-0.096358	-0.0934648	-0.0893857	-0.0812133	-0.0644751	-0.091671	-0.0922944	-0.0948334	-0.0821045	-0.0976466	-0.0973611	-0.0782485	-0.0557495	-0.034768	-0.0278215	-0.080156	AATT
CCGG	-0.111943	-0.121287	-0.122772	-0.119907	-0.117396	-0.125055	-0.137574	-0.116088	-0.122942	-0.113514	-0.13811	-0.120854	-0.119965	-0.113617	-0.123961	-0.113615	-0.113335	-0.116466	-0.134405	-0.140722	-0.0697628	-0.119681	CCGG
for	CCGG	CCGG	CCGG	CCGG	CCGG	CCGG	CCGG	CCGG	CCGG	CCGG	CCGG	CCGG	CCGG	CCGG	CCGG	CCGG	CCGG	CCGG	CCGG	CCGG	CCGG		for
restriction average	0.55733	0.63422	0.53578	0.68744	0.69848	0.57412	0.67707	0.67539	0.65838	0.62732	0.78707	0.60244	0.59477	0.5589	0.64974	0.56281	0.7154	0.58278	0.7202	0.45981	0.39859			0.78707	0.39859
GCGC	0.495838	0.545323	0.502091	0.5549	0.542064	0.503595	0.529775	0.540836	0.515312	0.518616	0.555639	0.533796	0.513366	0.50957	0.544279	0.502967	0.541078	0.507745	0.558074	0.467343	0.326941	0.514721	GCGC
CGCG	0.457476	0.516679	0.471172	0.517694	0.517044	0.458961	0.497585	0.514708	0.49424	0.487183	0.536019	0.502481	0.491554	0.476257	0.518317	0.468467	0.518824	0.47594	0.532251	0.379289	0.323658	0.48361	CGCG
GGCC	0.397807	0.422915	0.397331	0.446501	0.425722	0.385425	0.411714	0.425737	0.402222	0.404999	0.436581	0.397364	0.386135	0.388248	0.427543	0.39555	0.429389	0.376511	0.430292	0.381231	0.392792	0.407715	GGCC
TCGA	0.142586	0.144711	0.157127	0.152464	0.14533	0.143432	0.153857	0.149216	0.144287	0.14631	0.154407	0.141162	0.136825	0.136598	0.140543	0.13949	0.146808	0.138628	0.148989	0.153585	0.150507	0.146041	TCGA
AGCT	0.108232	0.0976799	0.114072	0.110742	0.0995169	0.102434	0.102158	0.106822	0.0877551	0.104245	0.0730218	0.105643	0.0929204	0.115707	0.109329	0.107255	0.106844	0.0902636	0.0874356	0.148355	0.187512	0.107521	AGCT
ACGT	0.0811703	0.0862384	0.0811098	0.0971041	0.0932294	0.0841242	0.10618	0.106235	0.0929312	0.0913681	0.11336	0.0871451	0.0909945	0.0804883	0.0933459	0.0795766	0.109198	0.0820887	0.0993607	0.0485848	0.166053	0.0938041	ACGT
CTAG	0.0245915	0.00691126	0.0249569	0.000364753	-0.00218134	0.0175558	0.0163561	0.00344779	-0.00114131	0.0119867	-0.0145207	0.0190794	0.00121297	0.0264397	0.0186169	0.0217543	0.00302195	0.00933211	0.00118883	0.0513306	0.0925947	0.0158523	CTAG
GATC	0.000705885	-0.0030847	0.00886458	-0.00954418	-0.00206517	-0.00441998	-0.01632	-0.00357238	-0.00566901	0.0070725	-0.0081814	0.00171272	-0.000270183	-0.000432644	-0.00502754	0.00323191	-0.0101667	-0.00222042	-0.00871389	0.00592154	0.119116	0.00318746	GATC
GTAC	-0.00504598	-0.0242668	0.00355923	-0.0285078	-0.0274988	-0.0125345	-0.0197879	-0.00766457	-0.0260388	-0.00696429	-0.0415584	-0.0145084	-0.0138982	-0.00651071	-0.0181478	-0.0101571	-0.0280941	-0.0121065	-0.0356721	0.028216	0.115874	-0.00911017	GTAC
TGCA	-0.0165599	-0.017051	-0.0226456	-0.0202007	-0.0252724	-0.0194374	-0.0234659	-0.00986151	-0.0186106	-0.0155633	-0.0301716	-0.0147375	-0.0140004	-0.00949288	-0.0214293	-0.024967	-0.0168828	-0.0193684	-0.0151267	-0.0174829	0.080588	-0.0138924	TGCA
CATG	-0.111943	-0.121287	-0.122772	-0.119907	-0.117396	-0.125055	-0.137574	-0.116088	-0.122942	-0.113514	-0.13811	-0.120854	-0.119965	-0.113617	-0.123961	-0.113615	-0.113335	-0.116466	-0.134405	-0.140722	-0.0697628	-0.119681	CATG
TATA	-0.16752	-0.184139	-0.163736	-0.20115	-0.186656	-0.171518	-0.182841	-0.190658	-0.169953	-0.173221	-0.197068	-0.172932	-0.163113	-0.161873	-0.190104	-0.168004	-0.19125	-0.165219	-0.18928	-0.157939	-0.132624	-0.175276	TATA
ATAT	-0.181018	-0.199076	-0.179023	-0.218032	-0.204594	-0.185748	-0.200654	-0.207663	-0.186418	-0.189423	-0.212335	-0.18776	-0.177608	-0.176282	-0.207848	-0.183785	-0.211888	-0.17786	-0.206862	-0.169001	-0.17013	-0.192048	ATAT
TTAA	-0.201729	-0.221277	-0.200552	-0.237792	-0.221409	-0.20748	-0.207829	-0.224033	-0.204381	-0.217892	-0.232697	-0.202995	-0.181978	-0.197977	-0.227899	-0.201615	-0.228834	-0.190554	-0.216975	-0.202602	-0.23465	-0.212531	TTAA
AATT	-0.225741	-0.243508	-0.229428	-0.267815	-0.24895	-0.229157	-0.237026	-0.252273	-0.22817	-0.248151	-0.252375	-0.22543	-0.210462	-0.227147	-0.255037	-0.223238	-0.257672	-0.214835	-0.244102	-0.229184	-0.242347	-0.237716	AATT
for	CGCG	CGCG	CGCG	CGCG	CGCG	CGCG	CGCG	CGCG	CGCG	CGCG	CGCG	CGCG	CGCG	CGCG	CGCG	CGCG	CGCG	CGCG	CGCG	CGCG	CGCG		for
restriction average	0.1444	0.1747	0.14101	0.19108	0.20009	0.15436	0.18289	0.19258	0.1846	0.17428	0.22716	0.16192	0.1645	0.14416	0.1789	0.14807	0.20609	0.15889	0.21302	0.09633	0.05805			0.22716	0.05805
GCGC	0.782118	0.807636	0.777795	0.817472	0.808925	0.789001	0.814037	0.82016	0.805042	0.789845	0.820925	0.814449	0.789006	0.772616	0.809851	0.766952	0.796299	0.787868	0.820531	0.737771	0.527187	0.783595	GCGC
CCGG	0.457476	0.516679	0.471172	0.517694	0.517044	0.458961	0.497585	0.514708	0.49424	0.487183	0.536019	0.502481	0.491554	0.476257	0.518317	0.468467	0.518824	0.47594	0.532251	0.379289	0.323658	0.48361	CCGG
GGCC	0.227721	0.266515	0.234112	0.268994	0.265419	0.218695	0.254185	0.264854	0.257854	0.236372	0.279984	0.247131	0.245515	0.232174	0.260938	0.232964	0.26571	0.225209	0.274047	0.193187	0.121774	0.241588	GGCC
TCGA	0.11745	0.11574	0.14562	0.118013	0.122436	0.111321	0.134014	0.11492	0.118159	0.117785	0.124748	0.116455	0.117385	0.111497	0.108534	0.122378	0.120153	0.123494	0.110793	0.181057	0.197397	0.126159	TCGA
ACGT	0.0854534	0.0884611	0.0904737	0.0953317	0.0927206	0.0902386	0.110395	0.0987295	0.0947357	0.0952593	0.110776	0.0896847	0.0988734	0.0916769	0.089744	0.0944806	0.111457	0.0939855	0.100916	0.0984697	0.10632	0.0965801	ACGT
AGCT	0.00853334	-0.00494308	0.00925245	0.00394149	0.00176106	0.00277564	-0.00316169	0.00337816	-0.000391258	0.00819535	-0.00781485	0.00757929	-7.91352e-05	0.0104807	0.00911646	0.012988	0.00409163	0.00287494	0.0019108	0.0135447	0.0415123	0.0059784	AGCT
TGCA	-0.00107833	-0.00796207	-0.00937376	-0.0116059	-0.00914362	-0.00433884	-0.0120621	-0.00226917	-0.00972937	-0.00291409	-0.0181295	-0.00276056	-0.00453016	0.00470824	-0.00918898	-0.00570652	-0.00674525	-0.00525045	-0.00680091	-0.00768738	0.0369831	-0.0045517	TGCA
GATC	-0.0121944	-0.0147844	-0.0120559	-0.0154384	-0.0121847	-0.0144106	-0.0188276	-0.0141729	-0.0171221	-0.0110398	-0.0161388	-0.0106156	-0.0121015	-0.00972537	-0.0134986	-0.0108368	-0.0138955	-0.013643	-0.0205358	-0.00735281	0.00681416	-0.01256	GATC
CTAG	-0.0256489	-0.026099	-0.0276163	-0.034384	-0.0363651	-0.0305769	-0.0253833	-0.0317435	-0.0296455	-0.02836	-0.034631	-0.0268936	-0.0325239	-0.0257594	-0.0294685	-0.0191203	-0.0320425	-0.0237426	-0.0267798	-0.0175203	0.0109222	-0.0263515	CTAG
GTAC	-0.0291997	-0.0355501	-0.0269383	-0.0379771	-0.0408112	-0.031397	-0.0323398	-0.0267212	-0.0356426	-0.0293019	-0.043189	-0.0343675	-0.0303592	-0.0342685	-0.0348862	-0.029159	-0.0345658	-0.0295915	-0.036765	-0.0297441	0.0260548	-0.03032	GTAC
CATG	-0.062388	-0.0742616	-0.068774	-0.0759045	-0.0753982	-0.0708148	-0.0849068	-0.0742311	-0.0739421	-0.0660705	-0.0977623	-0.0713829	-0.0700748	-0.0625803	-0.0769045	-0.0607347	-0.0739311	-0.0693276	-0.0879889	-0.0621309	0.012514	-0.0689045	CATG
TATA	-0.084981	-0.0969843	-0.0898119	-0.103228	-0.0987241	-0.089038	-0.0992372	-0.0944314	-0.0927744	-0.090755	-0.101014	-0.0913959	-0.0881127	-0.0827877	-0.0942144	-0.0860553	-0.0993493	-0.0859702	-0.103394	-0.0884143	-0.045018	-0.0907472	TATA
TTAA	-0.0929203	-0.109253	-0.0950906	-0.114994	-0.112324	-0.0955101	-0.10986	-0.112971	-0.101786	-0.110417	-0.120071	-0.100428	-0.0924172	-0.09297	-0.111308	-0.0995236	-0.119125	-0.0949473	-0.121357	-0.0893557	-0.0617995	-0.102782	TTAA
ATAT	-0.0940258	-0.105562	-0.102475	-0.113523	-0.108951	-0.0985475	-0.110242	-0.105256	-0.102145	-0.100943	-0.108218	-0.100685	-0.0987128	-0.0926473	-0.103479	-0.0951439	-0.110372	-0.0952342	-0.114224	-0.102026	-0.0886731	-0.102433	ATAT
AATT	-0.115759	-0.125501	-0.125292	-0.137758	-0.131203	-0.117409	-0.130897	-0.13	-0.119415	-0.135296	-0.131356	-0.118982	-0.114568	-0.117747	-0.130654	-0.119559	-0.135281	-0.118751	-0.136325	-0.124442	-0.0944068	-0.124314	AATT
for	CTAG	CTAG	CTAG	CTAG	CTAG	CTAG	CTAG	CTAG	CTAG	CTAG	CTAG	CTAG	CTAG	CTAG	CTAG	CTAG	CTAG	CTAG	CTAG	CTAG	CTAG		for
restriction average	3.15213	3.16242	3.07355	3.16975	3.11935	3.1396	3.21457	3.10902	3.21032	3.06978	3.23172	3.15675	3.11045	3.11572	3.13199	3.09134	3.11543	3.12556	3.16399	3.23663	3.16824			3.23663	3.06978
AGCT	0.229805	0.213782	0.239828	0.215509	0.215972	0.231638	0.226437	0.208862	0.201664	0.217495	0.185713	0.225316	0.207964	0.23139	0.225679	0.234499	0.216793	0.209057	0.198199	0.292257	0.231118	0.221856	AGCT
GGCC	0.143857	0.115926	0.15058	0.109518	0.111879	0.127781	0.122175	0.113593	0.100268	0.120218	0.0805073	0.127254	0.105525	0.14835	0.133935	0.149849	0.111083	0.117737	0.089843	0.198833	0.17909	0.126562	GGCC
GTAC	0.0649849	0.0514195	0.0683496	0.0584256	0.0505802	0.0668819	0.0481941	0.0591028	0.0413913	0.0532488	0.0332786	0.0588583	0.065235	0.0586046	0.0640933	0.056516	0.0536378	0.06177	0.0358875	0.101749	0.135756	0.0613317	GTAC
CCGG	0.0245915	0.00691126	0.0249569	0.000364753	-0.00218134	0.0175558	0.0163561	0.00344779	-0.00114131	0.0119867	-0.0145207	0.0190794	0.00121297	0.0264397	0.0186169	0.0217543	0.00302195	0.00933211	0.00118883	0.0513306	0.0925947	0.0158523	CCGG
GATC	0.00976646	0.00977407	0.0112544	0.00890612	0.00927321	0.00697414	-4.01591e-05	0.0232144	0.00967831	0.0118868	0.01102	0.0138646	0.0132406	0.0166403	0.0165037	0.0243933	0.0112262	0.0155758	0.0107299	-0.0170411	0.0854663	0.0143956	GATC
TGCA	-0.00298754	-0.0115616	-0.0045415	-0.00961052	-0.0227187	-0.00142793	-0.00920087	-0.0178576	-0.0220948	-0.00834543	-0.026113	-0.0109172	-0.00741395	0.00395925	-0.00154123	-0.0051836	-0.0102487	-0.00858255	-0.0145736	0.0422706	0.0670084	-0.00388962	TGCA
ACGT	-0.0158233	-0.0227255	-0.0174184	-0.0183539	-0.0260124	-0.0148613	-0.0100396	-0.0190275	-0.0239988	-0.021807	-0.0173375	-0.0200823	-0.0169671	-0.0166399	-0.019518	-0.0197841	-0.00516312	-0.0201841	-0.019389	-0.00279749	-0.0012625	-0.0166282	ACGT
CATG	-0.0198853	-0.022503	-0.0320287	-0.0238229	-0.030011	-0.0233508	-0.0264328	-0.0223974	-0.0230718	-0.027304	-0.0250919	-0.0259432	-0.0249066	-0.0114282	-0.0233203	-0.0222692	-0.0166815	-0.0227959	-0.0168648	-0.0190462	0.00352477	-0.0216967	CATG
CGCG	-0.0256489	-0.026099	-0.0276163	-0.034384	-0.0363651	-0.0305769	-0.0253833	-0.0317435	-0.0296455	-0.02836	-0.034631	-0.0268936	-0.0325239	-0.0257594	-0.0294685	-0.0191203	-0.0320425	-0.0237426	-0.0267798	-0.0175203	0.0109222	-0.0263515	CGCG
GCGC	-0.0280156	-0.0256842	-0.0296282	-0.0354735	-0.0365017	-0.031044	-0.0216922	-0.0335147	-0.0314243	-0.0318245	-0.033697	-0.0278158	-0.0323184	-0.0245419	-0.0285701	-0.0196886	-0.0305718	-0.0228705	-0.0217188	-0.0258832	0.00801996	-0.026879	GCGC
TCGA	-0.0671888	-0.062639	-0.070579	-0.0671611	-0.0653405	-0.0633384	-0.0748881	-0.0589128	-0.0589566	-0.0611624	-0.0557839	-0.0549322	-0.0602264	-0.0653069	-0.059874	-0.0635386	-0.0572355	-0.0604932	-0.0518598	-0.089846	-0.00933839	-0.0608858	TCGA
TATA	-0.0702169	-0.0659524	-0.0634328	-0.0629526	-0.0723236	-0.0639817	-0.0782803	-0.0635746	-0.0649476	-0.0659265	-0.0570713	-0.0743738	-0.0566078	-0.0741214	-0.0856822	-0.0836489	-0.0600129	-0.0593676	-0.0554609	-0.0791002	-0.114993	-0.0700966	TATA
ATAT	-0.0752064	-0.0720815	-0.0689626	-0.0666649	-0.0768645	-0.0696307	-0.0847259	-0.0693335	-0.0704471	-0.0716329	-0.0697199	-0.0787432	-0.0612751	-0.0828039	-0.0898352	-0.0898405	-0.0717125	-0.0626845	-0.0620603	-0.0877446	-0.117811	-0.07618	ATAT
TTAA	-0.0973877	-0.0941498	-0.0982593	-0.0855824	-0.0923831	-0.0983083	-0.0894169	-0.0887953	-0.0816354	-0.090761	-0.0811868	-0.0965844	-0.0704747	-0.113975	-0.116635	-0.111182	-0.085087	-0.0841831	-0.0776435	-0.113564	-0.216056	-0.0992024	TTAA
AATT	-0.126397	-0.121741	-0.132173	-0.114936	-0.113243	-0.127574	-0.132273	-0.10942	-0.104609	-0.110777	-0.0979128	-0.121589	-0.10161	-0.146358	-0.136701	-0.131139	-0.114531	-0.114357	-0.0993847	-0.181462	-0.156449	-0.123554	AATT
for	GATC	GATC	GATC	GATC	GATC	GATC	GATC	GATC	GATC	GATC	GATC	GATC	GATC	GATC	GATC	GATC	GATC	GATC	GATC	GATC	GATC		for
restriction average	2.49429	2.4677	2.49504	2.52213	2.48288	2.48555	2.60488	2.46841	2.48581	2.46693	2.48064	2.46711	2.48732	2.48634	2.47174	2.43626	2.49036	2.45821	2.45736	2.67774	2.84817			2.84817	2.43626
TCGA	0.143678	0.122591	0.160662	0.138639	0.124082	0.147528	0.141521	0.125293	0.110513	0.133641	0.0937752	0.132144	0.133423	0.138826	0.129202	0.133042	0.113091	0.134757	0.0981342	0.194434	0.178213	0.134628	TCGA
GTAC	0.0604355	0.0501456	0.0694794	0.0600126	0.0473854	0.0676273	0.0607246	0.0512801	0.0482136	0.0583397	0.0426751	0.0554432	0.0532662	0.0627394	0.0535649	0.046639	0.047559	0.0520625	0.0288194	0.0887883	0.0638809	0.0556706	GTAC
AATT	0.0165671	0.0127565	0.00889755	0.0240034	0.00833988	0.0247131	0.067267	0.01669	0.0279389	0.0117631	0.0161821	0.0112381	0.0263357	-0.00540516	0.00274333	-0.0120275	0.0350514	0.0195419	0.0287944	0.00753956	-0.039634	0.0147284	AATT
CTAG	0.00976646	0.00977407	0.0112544	0.00890612	0.00927321	0.00697414	-4.01591e-05	0.0232144	0.00967831	0.0118868	0.01102	0.0138646	0.0132406	0.0166403	0.0165037	0.0243933	0.0112262	0.0155758	0.0107299	-0.0170411	0.0854663	0.0143956	CTAG
AGCT	0.00242522	0.00172676	0.00700343	0.000530804	0.00690265	0.00256147	-0.0158589	0.00758793	-4.70529e-06	0.00945566	-0.00571707	0.00390081	0.0015724	0.0131562	0.0113796	0.0255169	0.000545133	0.00868731	-0.00500694	0.0137247	0.0612559	0.00720692	AGCT
CCGG	0.000705885	-0.0030847	0.00886458	-0.00954418	-0.00206517	-0.00441998	-0.01632	-0.00357238	-0.00566901	0.0070725	-0.0081814	0.00171272	-0.000270183	-0.000432644	-0.00502754	0.00323191	-0.0101667	-0.00222042	-0.00871389	0.00592154	0.119116	0.00318746	CCGG
CGCG	-0.0121944	-0.0147844	-0.0120559	-0.0154384	-0.0121847	-0.0144106	-0.0188276	-0.0141729	-0.0171221	-0.0110398	-0.0161388	-0.0106156	-0.0121015	-0.00972537	-0.0134986	-0.0108368	-0.0138955	-0.013643	-0.0205358	-0.00735281	0.00681416	-0.01256	CGCG
GGCC	-0.0196631	-0.0215746	-0.00546093	-0.0249669	-0.0173309	-0.0254119	-0.0480269	-0.02177	-0.0200212	-0.0141086	-0.0246984	-0.0159367	-0.0272706	-0.0127304	-0.0158821	-0.00472011	-0.0341331	-0.0268299	-0.0264333	-0.0337928	0.0662201	-0.0178353	GGCC
TGCA	-0.0233705	-0.0258727	-0.0268162	-0.0313788	-0.0340238	-0.0241526	-0.0355663	-0.0306452	-0.0342589	-0.0251244	-0.033811	-0.0220829	-0.0329189	-0.0265943	-0.0295342	-0.0240879	-0.0303902	-0.0375881	-0.0288733	-0.0089462	0.0133841	-0.0263168	TGCA
CATG	-0.0279617	-0.0176034	-0.0339046	-0.02278	-0.0291641	-0.0188582	-0.02682	-0.0213169	-0.0217787	-0.0228798	-0.0169584	-0.0205515	-0.0313191	-0.0201493	-0.0240424	-0.0290837	-0.0306174	-0.0309852	-0.0217968	-0.0114239	0.0173669	-0.0220299	CATG
GCGC	-0.0393831	-0.0335246	-0.0412022	-0.0403963	-0.0345061	-0.0433284	-0.0446368	-0.0364044	-0.0361891	-0.0330676	-0.0328872	-0.032804	-0.0353737	-0.0369246	-0.0355063	-0.0340728	-0.0390669	-0.038752	-0.0335162	-0.0429978	0.013976	-0.0347888	GCGC
ACGT	-0.0485657	-0.0470611	-0.0617547	-0.0464282	-0.0413056	-0.0487142	-0.0474053	-0.0396496	-0.0415644	-0.047755	-0.0368526	-0.0408473	-0.0537034	-0.0513731	-0.0460843	-0.0466757	-0.0427703	-0.0454495	-0.0375964	-0.044487	0.0305255	-0.0421675	ACGT
TATA	-0.0681043	-0.0561889	-0.0704758	-0.0529202	-0.0676535	-0.0537247	-0.034008	-0.0626585	-0.0502947	-0.0687248	-0.0377449	-0.0619038	-0.0549163	-0.0753104	-0.0678911	-0.0789608	-0.0497687	-0.0528819	-0.0446844	-0.101963	-0.13611	-0.0641376	TATA
ATAT	-0.069747	-0.0582242	-0.0754937	-0.0568713	-0.068789	-0.0564403	-0.0320809	-0.0662096	-0.0475581	-0.0710461	-0.0393305	-0.0649099	-0.0558223	-0.0809028	-0.0717829	-0.0874389	-0.0486625	-0.0539377	-0.0382806	-0.104502	-0.122967	-0.0652856	ATAT
TTAA	-0.140237	-0.118749	-0.166319	-0.126931	-0.119721	-0.129452	-0.0893323	-0.118735	-0.0991935	-0.132065	-0.0816717	-0.126838	-0.127781	-0.153601	-0.127798	-0.140661	-0.100092	-0.128154	-0.0917347	-0.216123	-0.237293	-0.132023	TTAA
for	GCGC	GCGC	GCGC	GCGC	GCGC	GCGC	GCGC	GCGC	GCGC	GCGC	GCGC	GCGC	GCGC	GCGC	GCGC	GCGC	GCGC	GCGC	GCGC	GCGC	GCGC		for
restriction average	0.37557	0.45104	0.35916	0.47378	0.49662	0.40084	0.46259	0.47875	0.47154	0.43882	0.56629	0.41602	0.41523	0.37709	0.45565	0.3868	0.51141	0.41385	0.52257	0.25548	0.16944			0.56629	0.16944
CGCG	0.782118	0.807636	0.777795	0.817472	0.808925	0.789001	0.814037	0.82016	0.805042	0.789845	0.820925	0.814449	0.789006	0.772616	0.809851	0.766952	0.796299	0.787868	0.820531	0.737771	0.527187	0.783595	CGCG
CCGG	0.495838	0.545323	0.502091	0.5549	0.542064	0.503595	0.529775	0.540836	0.515312	0.518616	0.555639	0.533796	0.513366	0.50957	0.544279	0.502967	0.541078	0.507745	0.558074	0.467343	0.326941	0.514721	CCGG
GGCC	0.263416	0.305481	0.262501	0.31856	0.306001	0.256559	0.298458	0.305369	0.286514	0.275102	0.316971	0.284312	0.264807	0.263826	0.304083	0.268823	0.30803	0.258999	0.310916	0.251854	0.203805	0.281638	GGCC
TCGA	0.112088	0.121572	0.120553	0.122579	0.126049	0.108397	0.13003	0.117486	0.121491	0.116567	0.133147	0.115682	0.11327	0.110529	0.113955	0.111707	0.129012	0.120152	0.130149	0.131884	0.135269	0.121027	TCGA
ACGT	0.112044	0.111228	0.115452	0.119023	0.11732	0.116126	0.13034	0.121743	0.114849	0.123765	0.125371	0.11487	0.120998	0.11502	0.114223	0.11288	0.136188	0.116663	0.119592	0.11393	0.103443	0.11786	ACGT
AGCT	0.0404745	0.0286454	0.0423314	0.0417257	0.0367012	0.0330187	0.0324222	0.0369082	0.0321813	0.038532	0.0224036	0.0393519	0.0314157	0.0439948	0.045861	0.0494412	0.0417229	0.0358093	0.0283865	0.046313	0.0909982	0.0399352	AGCT
TGCA	0.00723734	0.00332518	6.30887e-05	-7.35383e-07	0.00227585	0.0128345	-0.00168823	0.0106431	-0.000402338	0.0100142	-0.0113607	0.00512835	0.00810847	0.0176767	0.00129798	0.00331515	0.00465243	0.00672876	0.00246548	-0.00688143	0.0642472	0.00665145	TGCA
CTAG	-0.0280156	-0.0256842	-0.0296282	-0.0354735	-0.0365017	-0.031044	-0.0216922	-0.0335147	-0.0314243	-0.0318245	-0.033697	-0.0278158	-0.0323184	-0.0245419	-0.0285701	-0.0196886	-0.0305718	-0.0228705	-0.0217188	-0.0258832	0.00801996	-0.026879	CTAG
GATC	-0.0393831	-0.0335246	-0.0412022	-0.0403963	-0.0345061	-0.0433284	-0.0446368	-0.0364044	-0.0361891	-0.0330676	-0.0328872	-0.032804	-0.0353737	-0.0369246	-0.0355063	-0.0340728	-0.0390669	-0.038752	-0.0335162	-0.0429978	0.013976	-0.0347888	GATC
GTAC	-0.0516727	-0.056602	-0.0520812	-0.0633987	-0.0610887	-0.0539068	-0.0559399	-0.0451266	-0.05453	-0.0498043	-0.0586709	-0.0542132	-0.0510291	-0.0560552	-0.0548462	-0.0491365	-0.0539295	-0.0507329	-0.058015	-0.0660825	0.00718073	-0.0518896	GTAC
CATG	-0.0533793	-0.0663749	-0.0596677	-0.0646367	-0.0634767	-0.061631	-0.0767356	-0.064464	-0.0651578	-0.0535455	-0.0976563	-0.0674782	-0.0594052	-0.0519726	-0.0688745	-0.0509173	-0.0607266	-0.0587865	-0.0846432	-0.0613441	0.0117431	-0.060911	CATG
TTAA	-0.128591	-0.149407	-0.121047	-0.161188	-0.153618	-0.134522	-0.144196	-0.153121	-0.134705	-0.144577	-0.158734	-0.133941	-0.11651	-0.12531	-0.153727	-0.139448	-0.160018	-0.126435	-0.157336	-0.114539	-0.0705424	-0.137215	TTAA
TATA	-0.130399	-0.145819	-0.132345	-0.156181	-0.146964	-0.135636	-0.144052	-0.141541	-0.135707	-0.132382	-0.14729	-0.134765	-0.124691	-0.128602	-0.144717	-0.133175	-0.152439	-0.127058	-0.14792	-0.126257	-0.0629386	-0.134804	TATA
ATAT	-0.14765	-0.162163	-0.151897	-0.174332	-0.164863	-0.152339	-0.16436	-0.158983	-0.152602	-0.15076	-0.161669	-0.150994	-0.142239	-0.146435	-0.161826	-0.149007	-0.172137	-0.143412	-0.167643	-0.146122	-0.116797	-0.154201	ATAT
AATT	-0.174317	-0.189046	-0.175637	-0.207882	-0.197042	-0.179851	-0.190441	-0.191564	-0.173564	-0.194565	-0.192665	-0.172903	-0.163382	-0.173898	-0.196291	-0.180733	-0.205277	-0.175257	-0.195843	-0.1755	-0.0990481	-0.181176	AATT
for	GGCC	GGCC	GGCC	GGCC	GGCC	GGCC	GGCC	GGCC	GGCC	GGCC	GGCC	GGCC	GGCC	GGCC	GGCC	GGCC	GGCC	GGCC	GGCC	GGCC	GGCC		for
restriction average	2.42741	2.70995	2.28029	2.77952	2.75976	2.52606	2.93353	2.7059	2.77288	2.48024	3.1019	2.59058	2.49659	2.46103	2.65909	2.40494	2.84972	2.45998	2.80447	2.24202	2.10512			3.1019	2.10512
CCGG	0.397807	0.422915	0.397331	0.446501	0.425722	0.385425	0.411714	0.425737	0.402222	0.404999	0.436581	0.397364	0.386135	0.388248	0.427543	0.39555	0.429389	0.376511	0.430292	0.381231	0.392792	0.407715	CCGG
GCGC	0.263416	0.305481	0.262501	0.31856	0.306001	0.256559	0.298458	0.305369	0.286514	0.275102	0.316971	0.284312	0.264807	0.263826	0.304083	0.268823	0.30803	0.258999	0.310916	0.251854	0.203805	0.281638	GCGC
AGCT	0.227981	0.227372	0.231893	0.23325	0.218419	0.210186	0.215057	0.228487	0.194699	0.217327	0.187376	0.221839	0.191822	0.232852	0.24016	0.242014	0.223635	0.193811	0.191474	0.270698	0.307628	0.22419	AGCT
CGCG	0.227721	0.266515	0.234112	0.268994	0.265419	0.218695	0.254185	0.264854	0.257854	0.236372	0.279984	0.247131	0.245515	0.232174	0.260938	0.232964	0.26571	0.225209	0.274047	0.193187	0.121774	0.241588	CGCG
CTAG	0.143857	0.115926	0.15058	0.109518	0.111879	0.127781	0.122175	0.113593	0.100268	0.120218	0.0805073	0.127254	0.105525	0.14835	0.133935	0.149849	0.111083	0.117737	0.089843	0.198833	0.17909	0.126562	CTAG
ACGT	0.0671147	0.0666376	0.0605275	0.0916313	0.0771189	0.06814	0.0894563	0.0777983	0.0670154	0.0621671	0.077528	0.0726819	0.0619418	0.0628527	0.0688071	0.0578614	0.0886232	0.0535101	0.0595884	0.0478955	0.0832078	0.0696241	ACGT
TCGA	0.0556365	0.0661114	0.0566212	0.0773802	0.0711439	0.0541626	0.0616853	0.0731297	0.069047	0.064541	0.0919262	0.0594015	0.0466152	0.0525806	0.0646518	0.0536032	0.0782342	0.0565612	0.0775095	0.0343558	0.085853	0.0643215	TCGA
TGCA	0.0416375	0.0327008	0.0357102	0.0356889	0.0374948	0.0322219	0.0294334	0.0368488	0.0208925	0.0303263	0.00830747	0.049777	0.0277454	0.0413054	0.0399969	0.0361523	0.0338315	0.02182	0.0255724	0.0772755	0.104939	0.0380799	TGCA
GTAC	-0.0148302	-0.0409175	-0.00236091	-0.0501302	-0.0414201	-0.0323428	-0.046057	-0.0302165	-0.041596	-0.0188301	-0.0543743	-0.030815	-0.0229627	-0.0237925	-0.0359907	-0.00683343	-0.0402543	-0.0199876	-0.046628	0.0164802	0.0360916	-0.0260842	GTAC
CATG	-0.015174	-0.0115198	-0.0255176	-0.0175995	-0.00733863	-0.0159327	-0.0153027	-0.0151404	-0.0163118	-0.00801087	-0.0467833	-0.00746645	-0.0174923	-0.00772454	-0.0174897	-0.0081717	-0.0148832	-0.0237169	-0.0370284	-0.0283884	0.00818707	-0.0166098	CATG
GATC	-0.0196631	-0.0215746	-0.00546093	-0.0249669	-0.0173309	-0.0254119	-0.0480269	-0.02177	-0.0200212	-0.0141086	-0.0246984	-0.0159367	-0.0272706	-0.0127304	-0.0158821	-0.00472011	-0.0341331	-0.0268299	-0.0264333	-0.0337928	0.0662201	-0.0178353	GATC
TATA	-0.232133	-0.271364	-0.218601	-0.28285	-0.265941	-0.23459	-0.267108	-0.262511	-0.239829	-0.228894	-0.281563	-0.253191	-0.205091	-0.239197	-0.275203	-0.249863	-0.267729	-0.216841	-0.251629	-0.209071	-0.251983	-0.247866	TATA
ATAT	-0.25455	-0.297332	-0.240011	-0.311146	-0.294443	-0.255386	-0.297376	-0.290581	-0.266603	-0.254542	-0.307977	-0.277341	-0.230608	-0.263392	-0.303187	-0.276439	-0.300135	-0.241658	-0.276473	-0.226761	-0.297616	-0.274455	ATAT
TTAA	-0.305431	-0.34894	-0.288624	-0.357137	-0.348201	-0.311481	-0.327353	-0.342314	-0.312247	-0.314399	-0.359504	-0.331377	-0.266751	-0.317792	-0.369384	-0.327985	-0.34553	-0.282442	-0.328716	-0.293467	-0.238277	-0.319874	TTAA
AATT	-0.36478	-0.405237	-0.351596	-0.423149	-0.403747	-0.368007	-0.396372	-0.40123	-0.366864	-0.373927	-0.402261	-0.383494	-0.321361	-0.373712	-0.422744	-0.382616	-0.408721	-0.343131	-0.376145	-0.374979	-0.356297	-0.38097	AATT
for	GTAC	GTAC	GTAC	GTAC	GTAC	GTAC	GTAC	GTAC	GTAC	GTAC	GTAC	GTAC	GTAC	GTAC	GTAC	GTAC	GTAC	GTAC	GTAC	GTAC	GTAC		for
restriction average	2.13142	2.10381	2.13811	2.10752	2.09659	2.12899	2.11542	2.08238	2.08177	2.09193	2.05662	2.12138	2.10517	2.13165	2.10592	2.1056	2.08312	2.09466	2.07485	2.30054	2.12646			2.30054	2.05662
CTAG	0.0649849	0.0514195	0.0683496	0.0584256	0.0505802	0.0668819	0.0481941	0.0591028	0.0413913	0.0532488	0.0332786	0.0588583	0.065235	0.0586046	0.0640933	0.056516	0.0536378	0.06177	0.0358875	0.101749	0.135756	0.0613317	CTAG
ATAT	0.0639033	0.0653129	0.0563751	0.0785546	0.0696255	0.0615265	0.0823311	0.0608112	0.069112	0.0625006	0.0722954	0.0631081	0.0662157	0.0580441	0.0641405	0.0457636	0.0765582	0.0577696	0.0634064	0.0424245	0.0390033	0.0627992	ATAT
AGCT	0.062627	0.0361872	0.0762907	0.0386077	0.0390288	0.0503239	0.0383535	0.0425907	0.0242854	0.0552758	0.0108254	0.0510113	0.0423156	0.0602023	0.0442307	0.0542732	0.0341662	0.0514801	0.0183709	0.135015	0.156409	0.0534224	AGCT
GATC	0.0604355	0.0501456	0.0694794	0.0600126	0.0473854	0.0676273	0.0607246	0.0512801	0.0482136	0.0583397	0.0426751	0.0554432	0.0532662	0.0627394	0.0535649	0.046639	0.047559	0.0520625	0.0288194	0.0887883	0.0638809	0.0556706	GATC
TATA	0.0491845	0.055078	0.0426238	0.0675221	0.0566606	0.0523422	0.0638723	0.0479665	0.0575709	0.0481078	0.0660497	0.0486071	0.0490628	0.0448913	0.0512079	0.0354688	0.0635073	0.0456558	0.057659	0.0254839	0.0080274	0.0493595	TATA
CATG	0.0475777	0.0564483	0.0430214	0.0523826	0.0644576	0.0493334	0.0541683	0.0612329	0.0597496	0.0512964	0.0725566	0.0563102	0.0513695	0.0436232	0.0510515	0.0541468	0.0652548	0.0488523	0.0613795	0.0432147	0.0441857	0.0538863	CATG
TGCA	0.0365669	0.0404597	0.0345745	0.0391981	0.0516236	0.0327301	0.0322565	0.047289	0.0349855	0.0493027	0.0390248	0.038903	0.0378919	0.0335443	0.0376223	0.0422395	0.0478022	0.0427694	0.0466713	0.0602738	0.0346937	0.0409725	TGCA
AATT	0.0126553	0.01727	-7.63774e-05	0.0312301	0.0259088	0.0176365	0.0260765	0.0141013	0.0328546	0.00912898	0.032126	0.0165807	0.0147957	0.00282983	0.0169378	-0.000233791	0.0220571	0.00772292	0.0151059	-0.0145777	-0.0752424	0.0107089	AATT
ACGT	0.00931354	0.014412	0.00638828	0.0106178	0.0153225	-0.00273996	0.0117226	0.0180614	0.017366	0.0181937	0.0193313	0.0105761	0.0120112	0.00922076	0.0211903	0.00818302	0.0130502	0.0277268	0.0184412	-0.0119638	0.0507611	0.0141517	ACGT
TCGA	-0.000764424	-0.00839425	0.0084943	-0.00253977	-0.00910317	-0.000784207	-0.00398639	-0.00497623	-0.00924033	-0.00294307	-0.015661	-0.00109697	-0.00474245	-0.00497431	-0.00821566	-0.00969256	-0.0159397	-0.00431675	-0.0141295	0.0205241	0.011419	-0.00386016	TCGA
CCGG	-0.00504598	-0.0242668	0.00355923	-0.0285078	-0.0274988	-0.0125345	-0.0197879	-0.00766457	-0.0260388	-0.00696429	-0.0415584	-0.0145084	-0.0138982	-0.00651071	-0.0181478	-0.0101571	-0.0280941	-0.0121065	-0.0356721	0.028216	0.115874	-0.00911017	CCGG
GGCC	-0.0148302	-0.0409175	-0.00236091	-0.0501302	-0.0414201	-0.0323428	-0.046057	-0.0302165	-0.041596	-0.0188301	-0.0543743	-0.030815	-0.0229627	-0.0237925	-0.0359907	-0.00683343	-0.0402543	-0.0199876	-0.046628	0.0164802	0.0360916	-0.0260842	GGCC
CGCG	-0.0291997	-0.0355501	-0.0269383	-0.0379771	-0.0408112	-0.031397	-0.0323398	-0.0267212	-0.0356426	-0.0293019	-0.043189	-0.0343675	-0.0303592	-0.0342685	-0.0348862	-0.029159	-0.0345658	-0.0295915	-0.036765	-0.0297441	0.0260548	-0.03032	CGCG
TTAA	-0.0469611	-0.0315147	-0.0653467	-0.0200619	-0.0217096	-0.0417264	-0.0410202	-0.0336506	-0.0112661	-0.0458661	-0.000328819	-0.0372823	-0.0399197	-0.0481734	-0.026055	-0.047275	-0.0268066	-0.0432421	-0.0140341	-0.103711	-0.133535	-0.0418803	TTAA
GCGC	-0.0516727	-0.056602	-0.0520812	-0.0633987	-0.0610887	-0.0539068	-0.0559399	-0.0451266	-0.05453	-0.0498043	-0.0586709	-0.0542132	-0.0510291	-0.0560552	-0.0548462	-0.0491365	-0.0539295	-0.0507329	-0.058015	-0.0660825	0.00718073	-0.0518896	GCGC
for	TATA	TATA	TATA	TATA	TATA	TATA	TATA	TATA	TATA	TATA	TATA	TATA	TATA	TATA	TATA	TATA	TATA	TATA	TATA	TATA	TATA		for
restriction average	5.8981	5.44466	6.13618	5.41695	5.43106	5.73466	5.03842	5.46114	5.11114	5.91379	4.76435	5.64481	5.54293	5.87857	5.69363	6.08147	5.28645	5.66854	5.1299	6.96712	6.21697			6.96712	4.76435
ATAT	0.893308	0.892414	0.892295	0.8931	0.903289	0.89403	0.889418	0.903504	0.881889	0.907239	0.889492	0.897436	0.886037	0.901851	0.904225	0.902621	0.895747	0.887869	0.883176	0.894967	0.85643	0.892873	ATAT
AATT	0.312663	0.343299	0.30303	0.358466	0.34142	0.313967	0.338035	0.321022	0.301522	0.28291	0.340385	0.329866	0.286096	0.325424	0.357899	0.329494	0.347095	0.292711	0.299073	0.299354	0.231994	0.316939	AATT
TTAA	0.2532	0.278542	0.241864	0.290862	0.281294	0.253181	0.263937	0.265759	0.253702	0.226478	0.28206	0.273572	0.226261	0.267176	0.297788	0.275912	0.278252	0.226598	0.237748	0.261805	0.223193	0.259961	TTAA
GTAC	0.0491845	0.055078	0.0426238	0.0675221	0.0566606	0.0523422	0.0638723	0.0479665	0.0575709	0.0481078	0.0660497	0.0486071	0.0490628	0.0448913	0.0512079	0.0354688	0.0635073	0.0456558	0.057659	0.0254839	0.0080274	0.0493595	GTAC
CATG	0.00500856	0.00092691	0.00835331	0.0025248	-0.00307979	0.0010427	-0.00147167	0.00468527	0.00505841	0.0150579	0.0173127	-0.00635689	0.0093897	-0.00685264	0.00209467	-0.00844818	0.0108804	0.010761	0.0219053	0.0306396	0.00377339	0.00586692	CATG
TGCA	-0.0235416	-0.0372497	-0.0212279	-0.0346965	-0.0223408	-0.0287275	-0.0235258	-0.0229313	-0.0292798	-0.00945443	-0.0195413	-0.046359	-0.0226974	-0.0368483	-0.0318889	-0.0245998	-0.0287549	-0.0246054	-0.0204433	-0.0281066	-0.0260192	-0.0268019	TGCA
GATC	-0.0681043	-0.0561889	-0.0704758	-0.0529202	-0.0676535	-0.0537247	-0.034008	-0.0626585	-0.0502947	-0.0687248	-0.0377449	-0.0619038	-0.0549163	-0.0753104	-0.0678911	-0.0789608	-0.0497687	-0.0528819	-0.0446844	-0.101963	-0.13611	-0.0641376	GATC
CTAG	-0.0702169	-0.0659524	-0.0634328	-0.0629526	-0.0723236	-0.0639817	-0.0782803	-0.0635746	-0.0649476	-0.0659265	-0.0570713	-0.0743738	-0.0566078	-0.0741214	-0.0856822	-0.0836489	-0.0600129	-0.0593676	-0.0554609	-0.0791002	-0.114993	-0.0700966	CTAG
ACGT	-0.0817645	-0.0777892	-0.0859981	-0.0916749	-0.086738	-0.086943	-0.0847104	-0.0840162	-0.081633	-0.0729494	-0.0816151	-0.071642	-0.0777548	-0.0704907	-0.0873304	-0.0723893	-0.092006	-0.0781001	-0.0790446	-0.0580938	-0.0393614	-0.0781926	ACGT
CGCG	-0.084981	-0.0969843	-0.0898119	-0.103228	-0.0987241	-0.089038	-0.0992372	-0.0944314	-0.0927744	-0.090755	-0.101014	-0.0913959	-0.0881127	-0.0827877	-0.0942144	-0.0860553	-0.0993493	-0.0859702	-0.103394	-0.0884143	-0.045018	-0.0907472	CGCG
TCGA	-0.0894297	-0.0871197	-0.0933307	-0.0957389	-0.0905439	-0.0867402	-0.0803663	-0.0887529	-0.0838107	-0.0958424	-0.0887906	-0.0806759	-0.0844457	-0.0780869	-0.0890433	-0.0847962	-0.0917555	-0.0846564	-0.0876983	-0.104019	-0.0668076	-0.0872595	TCGA
GCGC	-0.130399	-0.145819	-0.132345	-0.156181	-0.146964	-0.135636	-0.144052	-0.141541	-0.135707	-0.132382	-0.14729	-0.134765	-0.124691	-0.128602	-0.144717	-0.133175	-0.152439	-0.127058	-0.14792	-0.126257	-0.0629386	-0.134804	GCGC
AGCT	-0.164893	-0.177059	-0.149786	-0.17622	-0.164898	-0.159365	-0.164575	-0.17398	-0.155123	-0.15523	-0.169326	-0.174193	-0.14433	-0.176325	-0.185395	-0.180419	-0.173387	-0.154594	-0.152366	-0.142753	-0.0881504	-0.161065	AGCT
CCGG	-0.16752	-0.184139	-0.163736	-0.20115	-0.186656	-0.171518	-0.182841	-0.190658	-0.169953	-0.173221	-0.197068	-0.172932	-0.163113	-0.161873	-0.190104	-0.168004	-0.19125	-0.165219	-0.18928	-0.157939	-0.132624	-0.175276	CCGG
GGCC	-0.232133	-0.271364	-0.218601	-0.28285	-0.265941	-0.23459	-0.267108	-0.262511	-0.239829	-0.228894	-0.281563	-0.253191	-0.205091	-0.239197	-0.275203	-0.249863	-0.267729	-0.216841	-0.251629	-0.209071	-0.251983	-0.247866	GGCC
for	TCGA	TCGA	TCGA	TCGA	TCGA	TCGA	TCGA	TCGA	TCGA	TCGA	TCGA	TCGA	TCGA	TCGA	TCGA	TCGA	TCGA	TCGA	TCGA	TCGA	TCGA		for
restriction average	0.51653	0.53993	0.52896	0.55149	0.56688	0.52519	0.55516	0.55545	0.54916	0.56255	0.57556	0.5347	0.54835	0.51569	0.54332	0.53234	0.57031	0.5379	0.58046	0.50801	0.57943			0.58046	0.50801
GATC	0.143678	0.122591	0.160662	0.138639	0.124082	0.147528	0.141521	0.125293	0.110513	0.133641	0.0937752	0.132144	0.133423	0.138826	0.129202	0.133042	0.113091	0.134757	0.0981342	0.194434	0.178213	0.134628	GATC
CCGG	0.142586	0.144711	0.157127	0.152464	0.14533	0.143432	0.153857	0.149216	0.144287	0.14631	0.154407	0.141162	0.136825	0.136598	0.140543	0.13949	0.146808	0.138628	0.148989	0.153585	0.150507	0.146041	CCGG
CGCG	0.11745	0.11574	0.14562	0.118013	0.122436	0.111321	0.134014	0.11492	0.118159	0.117785	0.124748	0.116455	0.117385	0.111497	0.108534	0.122378	0.120153	0.123494	0.110793	0.181057	0.197397	0.126159	CGCG
GCGC	0.112088	0.121572	0.120553	0.122579	0.126049	0.108397	0.13003	0.117486	0.121491	0.116567	0.133147	0.115682	0.11327	0.110529	0.113955	0.111707	0.129012	0.120152	0.130149	0.131884	0.135269	0.121027	GCGC
GGCC	0.0556365	0.0661114	0.0566212	0.0773802	0.0711439	0.0541626	0.0616853	0.0731297	0.069047	0.064541	0.0919262	0.0594015	0.0466152	0.0525806	0.0646518	0.0536032	0.0782342	0.0565612	0.0775095	0.0343558	0.085853	0.0643215	GGCC
ACGT	0.036883	0.042258	0.0332186	0.0421958	0.0515859	0.0405406	0.0409959	0.0485124	0.0414182	0.0460391	0.0476284	0.0379684	0.0402289	0.0394592	0.0432978	0.0395579	0.0497119	0.0466282	0.0479432	0.0369221	0.0517068	0.043081	ACGT
GTAC	-0.000764424	-0.00839425	0.0084943	-0.00253977	-0.00910317	-0.000784207	-0.00398639	-0.00497623	-0.00924033	-0.00294307	-0.015661	-0.00109697	-0.00474245	-0.00497431	-0.00821566	-0.00969256	-0.0159397	-0.00431675	-0.0141295	0.0205241	0.011419	-0.00386016	GTAC
AGCT	-0.0154641	-0.0108722	-0.019745	-0.0118091	-0.00973062	-0.0127063	-0.0232059	-0.00893355	-0.0133929	-0.0089674	-0.0104853	-0.0160011	-0.01753	-0.0138473	-0.0091822	-0.0153222	-0.00697398	-0.00738116	-0.00949873	-0.0426504	0.0305314	-0.0120556	AGCT
TGCA	-0.0262002	-0.0285156	-0.0288967	-0.0286546	-0.0336844	-0.017522	-0.0342708	-0.0236281	-0.0322938	-0.025265	-0.0349661	-0.0222614	-0.0290653	-0.0279513	-0.0296201	-0.0275417	-0.0298714	-0.0234025	-0.0327662	-0.030331	-0.0259549	-0.0282221	TGCA
AATT	-0.046427	-0.0558	-0.0515328	-0.0656955	-0.0665197	-0.0474112	-0.0355838	-0.0548516	-0.0476458	-0.0621304	-0.0667499	-0.048843	-0.0401925	-0.0388791	-0.0604818	-0.0496986	-0.0713644	-0.0495122	-0.056398	-0.039964	-0.00618357	-0.050565	AATT
CTAG	-0.0671888	-0.062639	-0.070579	-0.0671611	-0.0653405	-0.0633384	-0.0748881	-0.0589128	-0.0589566	-0.0611624	-0.0557839	-0.0549322	-0.0602264	-0.0653069	-0.059874	-0.0635386	-0.0572355	-0.0604932	-0.0518598	-0.089846	-0.00933839	-0.0608858	CTAG
CATG	-0.0674347	-0.0667623	-0.074567	-0.067727	-0.0708532	-0.0627635	-0.0796257	-0.0694252	-0.0692324	-0.0608644	-0.0737001	-0.0620346	-0.07276	-0.060571	-0.0673654	-0.0624477	-0.0675251	-0.0681535	-0.0748636	-0.0818478	-0.0502656	-0.0681329	CATG
TATA	-0.0894297	-0.0871197	-0.0933307	-0.0957389	-0.0905439	-0.0867402	-0.0803663	-0.0887529	-0.0838107	-0.0958424	-0.0887906	-0.0806759	-0.0844457	-0.0780869	-0.0890433	-0.0847962	-0.0917555	-0.0846564	-0.0876983	-0.104019	-0.0668076	-0.0872595	TATA
TTAA	-0.0934545	-0.0803881	-0.103139	-0.0982788	-0.0899582	-0.0957433	-0.0863023	-0.0833706	-0.0737532	-0.093506	-0.0724045	-0.0840278	-0.0793584	-0.076094	-0.0903304	-0.0839263	-0.0875202	-0.0891153	-0.0709745	-0.121212	-0.104346	-0.0884382	TTAA
ATAT	-0.0996581	-0.0980341	-0.103977	-0.110398	-0.104306	-0.0970957	-0.0930097	-0.101422	-0.0957178	-0.105873	-0.10049	-0.0943153	-0.0930444	-0.0900325	-0.102824	-0.0966208	-0.104933	-0.095997	-0.0987362	-0.118951	-0.0951225	-0.100027	ATAT
for	TGCA	TGCA	TGCA	TGCA	TGCA	TGCA	TGCA	TGCA	TGCA	TGCA	TGCA	TGCA	TGCA	TGCA	TGCA	TGCA	TGCA	TGCA	TGCA	TGCA	TGCA		for
restriction average	4.49477	4.55059	4.47067	4.48449	4.61557	4.55211	4.5743	4.6182	4.59222	4.46763	4.55322	4.56842	4.54646	4.54453	4.51627	4.52889	4.55325	4.53665	4.4973	4.22693	4.19445			4.6182	4.19445
CATG	0.252465	0.255447	0.233961	0.25253	0.302698	0.242014	0.251809	0.280905	0.259794	0.259331	0.266273	0.249255	0.244477	0.232511	0.245242	0.262333	0.261755	0.240457	0.246801	0.195032	0.110972	0.245051	CATG
AGCT	0.0772337	0.0751318	0.0810845	0.0757015	0.083611	0.08247	0.0869526	0.0659219	0.0670636	0.0607465	0.0614811	0.0822072	0.0653318	0.0811277	0.0803675	0.0830239	0.0669731	0.0699834	0.0820111	0.111292	0.0893933	0.0775766	AGCT
ACGT	0.0550114	0.0611067	0.0546584	0.0636853	0.0674158	0.0611588	0.0597748	0.061897	0.0666283	0.0629153	0.0596948	0.0611511	0.0576774	0.0479484	0.0515369	0.0541493	0.0664617	0.0592288	0.0594505	0.0267278	0.0455058	0.057323	ACGT
GGCC	0.0416375	0.0327008	0.0357102	0.0356889	0.0374948	0.0322219	0.0294334	0.0368488	0.0208925	0.0303263	0.00830747	0.049777	0.0277454	0.0413054	0.0399969	0.0361523	0.0338315	0.02182	0.0255724	0.0772755	0.104939	0.0380799	GGCC
GTAC	0.0365669	0.0404597	0.0345745	0.0391981	0.0516236	0.0327301	0.0322565	0.047289	0.0349855	0.0493027	0.0390248	0.038903	0.0378919	0.0335443	0.0376223	0.0422395	0.0478022	0.0427694	0.0466713	0.0602738	0.0346937	0.0409725	GTAC
GCGC	0.00723734	0.00332518	6.30887e-05	-7.35383e-07	0.00227585	0.0128345	-0.00168823	0.0106431	-0.000402338	0.0100142	-0.0113607	0.00512835	0.00810847	0.0176767	0.00129798	0.00331515	0.00465243	0.00672876	0.00246548	-0.00688143	0.0642472	0.00665145	GCGC
CGCG	-0.00107833	-0.00796207	-0.00937376	-0.0116059	-0.00914362	-0.00433884	-0.0120621	-0.00226917	-0.00972937	-0.00291409	-0.0181295	-0.00276056	-0.00453016	0.00470824	-0.00918898	-0.00570652	-0.00674525	-0.00525045	-0.00680091	-0.00768738	0.0369831	-0.0045517	CGCG
CTAG	-0.00298754	-0.0115616	-0.0045415	-0.00961052	-0.0227187	-0.00142793	-0.00920087	-0.0178576	-0.0220948	-0.00834543	-0.026113	-0.0109172	-0.00741395	0.00395925	-0.00154123	-0.0051836	-0.0102487	-0.00858255	-0.0145736	0.0422706	0.0670084	-0.00388962	CTAG
ATAT	-0.00892739	-0.0228137	-0.00904191	-0.0204213	-0.00922101	-0.0135398	-0.00762514	-0.00894787	-0.00423217	0.00698142	0.00265372	-0.0290872	-0.00465307	-0.0215661	-0.0199165	-0.0112183	-0.0121183	-0.00705017	-0.00764242	-0.014012	0.0061795	-0.0102962	ATAT
CCGG	-0.0165599	-0.017051	-0.0226456	-0.0202007	-0.0252724	-0.0194374	-0.0234659	-0.00986151	-0.0186106	-0.0155633	-0.0301716	-0.0147375	-0.0140004	-0.00949288	-0.0214293	-0.024967	-0.0168828	-0.0193684	-0.0151267	-0.0174829	0.080588	-0.0138924	CCGG
GATC	-0.0233705	-0.0258727	-0.0268162	-0.0313788	-0.0340238	-0.0241526	-0.0355663	-0.0306452	-0.0342589	-0.0251244	-0.033811	-0.0220829	-0.0329189	-0.0265943	-0.0295342	-0.0240879	-0.0303902	-0.0375881	-0.0288733	-0.0089462	0.0133841	-0.0263168	GATC
TATA	-0.0235416	-0.0372497	-0.0212279	-0.0346965	-0.0223408	-0.0287275	-0.0235258	-0.0229313	-0.0292798	-0.00945443	-0.0195413	-0.046359	-0.0226974	-0.0368483	-0.0318889	-0.0245998	-0.0287549	-0.0246054	-0.0204433	-0.0281066	-0.0260192	-0.0268019	TATA
TCGA	-0.0262002	-0.0285156	-0.0288967	-0.0286546	-0.0336844	-0.017522	-0.0342708	-0.0236281	-0.0322938	-0.025265	-0.0349661	-0.0222614	-0.0290653	-0.0279513	-0.0296201	-0.0275417	-0.0298714	-0.0234025	-0.0327662	-0.030331	-0.0259549	-0.0282221	TCGA
TTAA	-0.077221	-0.0907194	-0.0580891	-0.0823723	-0.0950058	-0.0737537	-0.0784568	-0.0853846	-0.0857286	-0.0724095	-0.079585	-0.0917247	-0.0780406	-0.0786201	-0.0847366	-0.0848128	-0.0895613	-0.0668395	-0.0741125	-0.0814087	-0.128512	-0.0827188	TTAA
AATT	-0.0823469	-0.0895691	-0.0666134	-0.0801872	-0.096676	-0.0801475	-0.0813171	-0.081796	-0.08078	-0.069452	-0.0666785	-0.0924411	-0.0779361	-0.0744451	-0.0817986	-0.0867745	-0.0907364	-0.0669801	-0.0670479	-0.0664996	-0.10539	-0.0802673	AATT
for	TTAA	TTAA	TTAA	TTAA	TTAA	TTAA	TTAA	TTAA	TTAA	TTAA	TTAA	TTAA	TTAA	TTAA	TTAA	TTAA	TTAA	TTAA	TTAA	TTAA	TTAA		for
restriction average	6.02827	5.80286	6.30199	5.64917	5.66373	5.91471	5.18599	5.64737	5.58113	6.06021	5.29077	5.85955	5.87437	5.97936	5.78706	6.19507	5.53051	5.96664	5.622	6.30097	5.94228			6.30199	5.18599
AATT	0.544522	0.572219	0.52892	0.565997	0.589106	0.543291	0.542579	0.569594	0.546955	0.547826	0.573905	0.563076	0.522729	0.558429	0.592461	0.573619	0.573356	0.53128	0.534861	0.509804	0.476501	0.550525	AATT
ATAT	0.285186	0.312371	0.271282	0.322925	0.320516	0.285922	0.292448	0.304451	0.282611	0.261076	0.314126	0.303109	0.254904	0.304563	0.33725	0.316591	0.314808	0.259384	0.266787	0.275234	0.200887	0.28983	ATAT
TATA	0.2532	0.278542	0.241864	0.290862	0.281294	0.253181	0.263937	0.265759	0.253702	0.226478	0.28206	0.273572	0.226261	0.267176	0.297788	0.275912	0.278252	0.226598	0.237748	0.261805	0.223193	0.259961	TATA
ACGT	-0.0207169	-0.0386849	-0.0109117	-0.0469427	-0.0426803	-0.025349	-0.0342752	-0.0418362	-0.0419182	-0.0253096	-0.0540495	-0.0336392	-0.0154259	-0.00669022	-0.0364336	-0.0230466	-0.0512942	-0.0242668	-0.0294435	0.012468	-0.0170636	-0.028929	ACGT
CATG	-0.0438387	-0.05835	-0.0189241	-0.0455265	-0.0737095	-0.0371147	-0.0586252	-0.0584041	-0.0587015	-0.0464136	-0.044057	-0.059966	-0.0552987	-0.059086	-0.0477399	-0.065137	-0.0612185	-0.0433748	-0.0301196	-0.0105737	0.012493	-0.0458898	CATG
GTAC	-0.0469611	-0.0315147	-0.0653467	-0.0200619	-0.0217096	-0.0417264	-0.0410202	-0.0336506	-0.0112661	-0.0458661	-0.000328819	-0.0372823	-0.0399197	-0.0481734	-0.026055	-0.047275	-0.0268066	-0.0432421	-0.0140341	-0.103711	-0.133535	-0.0418803	GTAC
TGCA	-0.077221	-0.0907194	-0.0580891	-0.0823723	-0.0950058	-0.0737537	-0.0784568	-0.0853846	-0.0857286	-0.0724095	-0.079585	-0.0917247	-0.0780406	-0.0786201	-0.0847366	-0.0848128	-0.0895613	-0.0668395	-0.0741125	-0.0814087	-0.128512	-0.0827188	TGCA
CGCG	-0.0929203	-0.109253	-0.0950906	-0.114994	-0.112324	-0.0955101	-0.10986	-0.112971	-0.101786	-0.110417	-0.120071	-0.100428	-0.0924172	-0.09297	-0.111308	-0.0995236	-0.119125	-0.0949473	-0.121357	-0.0893557	-0.0617995	-0.102782	CGCG
TCGA	-0.0934545	-0.0803881	-0.103139	-0.0982788	-0.0899582	-0.0957433	-0.0863023	-0.0833706	-0.0737532	-0.093506	-0.0724045	-0.0840278	-0.0793584	-0.076094	-0.0903304	-0.0839263	-0.0875202	-0.0891153	-0.0709745	-0.121212	-0.104346	-0.0884382	TCGA
CTAG	-0.0973877	-0.0941498	-0.0982593	-0.0855824	-0.0923831	-0.0983083	-0.0894169	-0.0887953	-0.0816354	-0.090761	-0.0811868	-0.0965844	-0.0704747	-0.113975	-0.116635	-0.111182	-0.085087	-0.0841831	-0.0776435	-0.113564	-0.216056	-0.0992024	CTAG
GCGC	-0.128591	-0.149407	-0.121047	-0.161188	-0.153618	-0.134522	-0.144196	-0.153121	-0.134705	-0.144577	-0.158734	-0.133941	-0.11651	-0.12531	-0.153727	-0.139448	-0.160018	-0.126435	-0.157336	-0.114539	-0.0705424	-0.137215	GCGC
GATC	-0.140237	-0.118749	-0.166319	-0.126931	-0.119721	-0.129452	-0.0893323	-0.118735	-0.0991935	-0.132065	-0.0816717	-0.126838	-0.127781	-0.153601	-0.127798	-0.140661	-0.100092	-0.128154	-0.0917347	-0.216123	-0.237293	-0.132023	GATC
AGCT	-0.193702	-0.210437	-0.184415	-0.206594	-0.203364	-0.195504	-0.183685	-0.198221	-0.175662	-0.181203	-0.194844	-0.20775	-0.171718	-0.202043	-0.225722	-0.217189	-0.203426	-0.177938	-0.180164	-0.204561	-0.148912	-0.193669	AGCT
CCGG	-0.201729	-0.221277	-0.200552	-0.237792	-0.221409	-0.20748	-0.207829	-0.224033	-0.204381	-0.217892	-0.232697	-0.202995	-0.181978	-0.197977	-0.227899	-0.201615	-0.228834	-0.190554	-0.216975	-0.202602	-0.23465	-0.212531	CCGG
GGCC	-0.305431	-0.34894	-0.288624	-0.357137	-0.348201	-0.311481	-0.327353	-0.342314	-0.312247	-0.314399	-0.359504	-0.331377	-0.266751	-0.317792	-0.369384	-0.327985	-0.34553	-0.282442	-0.328716	-0.293467	-0.238277	-0.319874	GGCC
																								8.25434	0.05805

## Sheet: example
Comparison of negative correlations obtained from the genome screen and by using weighted average
Note that choices made by genome screen (yellow) and weighted average (green) are the same.
	1st selection		2nd selection		mix			3rd selection		mix
					from table	from genome screen				from table	from genome screen
	AATT		GGCC		AATT+GGCC			AGCT		AATT+GGCC+AGCT
restriction average	6.30629		2.42741		8.7337			4.76194		13.4956
AATT
ACGT	-0.110247		0.0671147		-0.0609519	-0.0758457		0.0260102		-0.0302673	-0.0499926
AGCT	-0.244419		0.227981		-0.113122	-0.121059
ATAT	0.333579		-0.25455		0.170117			-0.188884		0.0434434
CATG	-0.0863973		-0.015174		-0.0666018	-0.0998064		-0.00499006		-0.0448621	-0.0898043
CCGG	-0.225741		0.397807		-0.0524343	-0.000374345		0.108232		0.0042569
CGCG	-0.115759		0.227721		-0.0202936			0.00853334		-0.010122
CTAG	-0.126397		0.143857		-0.0512838	-0.0471993		0.229805		0.0478986
GATC	0.0165671		-0.0196631		0.00649743			0.00242522		0.00506055
GCGC	-0.174317		0.263416		-0.0526549	-0.0263214		0.0404745		-0.0197941
GGCC	-0.36478
GTAC	0.0126553		-0.0148302		0.00501612			0.062627		0.0253441
TATA	0.312663		-0.232133		0.161244			-0.164893		0.0461668
TCGA	-0.046427		0.0556365		-0.0180599	-0.0156755		-0.0154641		-0.017144	-0.0230974
TGCA	-0.0823469		0.0416375		-0.0478871	-0.0617615		0.0772337		-0.00373821	-0.00316625
TTAA	0.544522		-0.305431		0.30829			-0.193702		0.131162
min pearson	-0.36478				-0.113122					-0.0448621
	1st selection		2nd selection		mix			3rd selection		mix
					from table	from genome screen				from table	from genome screen
for	TTAA		GGCC		TTAA+GGCC			GATC		TTAA+GGCC+GATC
restriction average	6.02827		2.42741		8.45568			2.49429
AATT	0.544522	AATT	-0.36478		0.283485		AATT	0.0165671		0.222684
ACGT	-0.0207169	ACGT	0.0671147		0.00449729		ACGT	-0.0485657		-0.0075899	-0.00502692
AGCT	-0.193702	AGCT	0.227981		-0.0726471	-0.056381	AGCT	0.00242522		-0.0555464	-0.0523821
ATAT	0.285186	ATAT	-0.25455		0.130241		ATAT	-0.069747		0.0846861
CATG	-0.0438387	CATG	-0.015174		-0.0356098	-0.053203	CATG	-0.0279617		-0.0338676	-0.0642598
CCGG	-0.201729	CCGG	0.397807		-0.0296178		CCGG	0.000705885		-0.0227104
CGCG	-0.0929203	CGCG	0.227721		-0.000872249		CGCG	-0.0121944		-0.00345133
CTAG	-0.0973877	CTAG	0.143857		-0.0281325	-0.0107041	CTAG	0.00976646		-0.0194995	-0.00529821
GATC	-0.140237	GATC	-0.0196631		-0.105623	-0.152499
GCGC	-0.128591	GCGC	0.263416		-0.0160556		GCGC	-0.0393831		-0.0213694
GGCC	-0.305431
GTAC	-0.0469611	GTAC	-0.0148302		-0.0377371	-0.0560979	GTAC	0.0604355		-0.0153744	-0.0236756
TATA	0.2532	TATA	-0.232133		0.113874		TATA	-0.0681043		0.0724209
TCGA	-0.0934545	TCGA	0.0556365		-0.0506543	-0.0600616	TCGA	0.143678		-0.00638736
TGCA	-0.077221	TGCA	0.0416375		-0.0430997	-0.0523076	TGCA	-0.0233705		-0.0386056	-0.0312709
min pearson	-0.305431				-0.105623					-0.0555464
	1st selection		2nd selection		mix			3rd selection		mix
	AGCT		AATT		AATT+AGCT			GGCC		AATT+AGCT+GGCC
					from table	from genome screen				from table	from genome screen
restriction average	4.76194		6.30629		11.0682			2.42741		13.4956
AATT	-0.244419
ACGT	0.0260102	ACGT	-0.110247		-0.0516245	-0.0875978		0.0671147		-0.0302673	-0.049928
ATAT	-0.188884	ATAT	0.333579		0.108797			-0.25455		0.0434434
CATG	-0.00499006	CATG	-0.0863973		-0.0513731	-0.0847186		-0.015174		-0.0448621	-0.0896547
CCGG	0.108232	CCGG	-0.225741		-0.0820538	-0.144545		0.397807		0.0042569
CGCG	0.00853334	CGCG	-0.115759		-0.0622842	-0.10387		0.227721		-0.010122
CTAG	0.229805	CTAG	-0.126397		0.0268537			0.143857		0.0478986
GATC	0.00242522	GATC	0.0165671		0.0104828			-0.0196631		0.00506055
GCGC	0.0404745	GCGC	-0.174317		-0.081906	-0.138917		0.263416		-0.0197941
GGCC	0.227981	GGCC	-0.36478		-0.109753	-0.19995
GTAC	0.062627	GTAC	0.0126553		0.0341549			-0.0148302		0.0253441
TATA	-0.164893	TATA	0.312663		0.107202			-0.232133		0.0461668
TCGA	-0.0154641	TCGA	-0.046427		-0.0331057	-0.0536211		0.0556365		-0.017144	-0.0230444
TGCA	0.0772337	TGCA	-0.0823469		-0.0136897	-0.0288166		0.0416375		-0.00373821	-0.00632107
TTAA	-0.193702	TTAA	0.544522		0.226913			-0.305431		0.131162
min pearson	-0.244419				-0.109753					-0.0448621
	1st selection		2nd selection		mix			3rd selection		mix
					from table	from genome screen				from table	from genome screen
	CATG		CCGG		CATG+CCGG			AATT		AATT+CATG+CCGG
restriction average	4.86		0.55733		5.41733			6.30629		11.7236
AATT	-0.0863973		-0.225741		-0.100733	-0.180538
ACGT	0.0260517		0.0811703		0.0317223			-0.110247		-0.044645	-0.0581278
AGCT	-0.00499006		0.108232		0.00665813			-0.244419		-0.128399	-0.188286
ATAT	-0.00928886		-0.181018		-0.0269562	-0.0877779		0.333579		0.16698
CCGG	-0.111943
CGCG	-0.062388		0.457476		-0.0089049			-0.115759		-0.0663833	-0.0106315
CTAG	-0.0198853		0.0245915		-0.0153095	-0.00816547		-0.126397		-0.0750651	-0.117063
GATC	-0.0279617		0.000705885		-0.0250124	-0.0262562		0.0165671		-0.00264624	-0.00251965
GCGC	-0.0533793		0.495838		0.00312371			-0.174317		-0.0923238	-0.0458591
GGCC	-0.015174		0.397807		0.0273131			-0.36478		-0.183599	-0.218437
GTAC	0.0475777		-0.00504598		0.0421638			0.0126553		0.0262908
TATA	0.00500856		-0.16752		-0.012741	-0.0683075		0.312663		0.162298
TCGA	-0.0674347		0.142586		-0.045828	-0.00187342		-0.046427		-0.0461502	-0.0422624
TGCA	0.252465		-0.0165599		0.224788			-0.0823469		0.0595759
TTAA	-0.0438387		-0.201729		-0.0600823	-0.129634		0.544522		0.265143
min pearson	-0.111943				-0.100733					-0.183599
	1st selection		2nd selection		mix			3rd selection		mix
					from table	from genome screen
for	CCGG		AATT		CCGG+AATT			GGCC		CCGG+AATT+GGCC
restriction average	0.55733		6.30629		6.86362			2.42741
AATT	-0.225741
ACGT	0.0811703		-0.110247		-0.094704	-0.0858691		0.0671147		-0.0524266	-0.0241298
AGCT	0.108232		-0.244419		-0.215783	-0.214004		0.227981		-0.0998435	-0.0729424
ATAT	-0.181018		0.333579		0.291793			-0.25455		0.149054	0.108265
CATG	-0.111943		-0.0863973		-0.0884717	-0.125135		-0.015174		-0.0693217	-0.130356
CGCG	0.457476		-0.115759		-0.0692122			0.227721		0.00836581	0.101805
CTAG	0.0245915		-0.126397		-0.114137	-0.121008		0.143857		-0.0467324	-0.0443076
GATC	0.000705885		0.0165671		0.0152792			-0.0196631		0.00615002	-0.0121744
GCGC	0.495838		-0.174317		-0.1199	-0.0146869		0.263416		-0.0197531	0.0847265
GGCC	0.397807		-0.36478		-0.302857	-0.241538
GTAC	-0.00504598		0.0126553		0.011218			-0.0148302		0.00441253	0.0313682
TATA	-0.16752		0.312663		0.273672			-0.232133		0.141523	0.113646
TCGA	0.142586		-0.046427		-0.031079	-0.000443485		0.0556365		-0.00842339	-0.0141716
TGCA	-0.0165599		-0.0823469		-0.0770049	-0.0895706		0.0416375		-0.0460079	0.0985646
TTAA	-0.201729		0.544522		0.483926			-0.305431		0.277696	0.239786
min pearson	-0.225741				-0.302857					-0.0998435	-0.130356

## Sheet: genome screen data
Pearson	mmu10_chr1_window-1kb.csv
for	AATT	Pearson correlation for AATT+GGCC			Pearson correlation for AATT+GGCC+AGCT		Pearson correlation for AATT+GGCC+AGCT+CATG
TTAA	0.544522
ATAT	0.333579
TATA	0.312663
GATC	0.0165671						and GATC	-0.0103221
GTAC	0.0126553
TCGA	-0.046427	and TCGA	-0.0156755		and TCGA	-0.0230974
TGCA	-0.0823469	and TGCA	-0.0617615		and TGCA	-0.00316625	and TCGA	-0.00880935
CATG	-0.0863973	and CATG	-0.0998064		and CATG	-0.0898043
ACGT	-0.110247	and ACGT	-0.0758457		and ACGT	-0.0499926	and ACGT	-0.0294193
CGCG	-0.115759						and CGCG	-0.019954
CTAG	-0.126397	and CTAG	-0.0471993
GCGC	-0.174317	and GCGC	-0.0263214				and GCGC	-0.0284523
CCGG	-0.225741	and CCGG	-0.000374345				and CCGG	-0.00519605
AGCT	-0.244419	and AGCT	-0.121059
GGCC	-0.36478						eliminating trend
	GGCC reduces chances for CCGG,GCGC		AGCT reduces for CTAG				broken, all below -0.05
F-test: ', 0.716283009184118, 'F-test: ', 0.8747557222865947, 'F-test: ', 0.9282268280244905, 'F-test: ', 0.9505329729982048
average	6.30629		8.7337			13.4959		18.3561
total negative	10		8			4		6
cumulative neg	-0.36478		-0.485838			-0.575642		-0.605062
F-test P	0.17254		0.553046			0.72458		0.770653
for	TTAA	Pearson correlation for TTAA+GGCC			Pearson correlation for TTAA+GGCC+GATC		Pearson correlation for TTAA+GGCC+GATC+CATG
AATT	0.544522
ATAT	0.285186
TATA	0.2532
ACGT	-0.0207169				and ACGT	-0.00502692
CATG	-0.0438387	and CATG	-0.053203		and CATG	-0.0642598
GTAC	-0.0469611	and GTAC	-0.0560979		and GTAC	-0.0236756
TGCA	-0.077221	and TGCA	-0.0523076		and TGCA	-0.0312709
CGCG	-0.0929203						and CGCG	-0.0068332
TCGA	-0.0934545	and TCGA	-0.0600616				and TCGA	-0.00447056
CTAG	-0.0973877	and CTAG	-0.0107041		and CTAG	-0.00529821	and CTAG	-0.0165151
GCGC	-0.128591						and GCGC	-0.0239759
GATC	-0.140237	and GATC	-0.152499
AGCT	-0.193702	and AGCT	-0.056381		and AGCT	-0.0523821	and AGCT	-0.0473157
CCGG	-0.201729						and CCGG	-0.0361795
GGCC	-0.305431
F-test: ', 0.7578691568560664, 'F-test: ', 0.8742655779165908, 'F-test: ', 0.9390066003760946, 'F-test: ', 0.945571709445547
average	6.02827		8.45568			10.9502		15.8103
for
more influenced by		ACGT	AATT	Pearson correlation for ACGT+AATT		predicted	Pearson correlation for ACGT+AATT+GGCC		Pearson correlation for ACGT+AATT+GGCC+AGCT
TTAA	TTAA	-0.0207169	0.544522			0.491734
ATAT	ATAT	-0.101708	0.333579			0.292927
TATA	TATA	-0.0817645	0.312663			0.275827
GATC	GATC	-0.0485657	0.0165671			0.0104843	and GATC	-0.00651654	and GATC	-0.00434003
GTAC	GTAC	0.00931354	0.0126553			0.0123432
TCGA	TCGA	0.036883	-0.046427	and TCGA	-0.0375101	-0.0386466	and TCGA	-0.00630794	and TCGA	-0.00236063
TGCA	TGCA	0.0550114	-0.0823469	and TGCA	-0.0690474	-0.0695189	and TGCA	-0.0241944
CATG	CATG	0.0260517	-0.0863973	and CATG	-0.0800276	-0.0758956	and CATG	-0.0921063	and CATG	-0.0832968
ACGT			-0.110247
CGCG	CGCG	0.0854534	-0.115759	and CGCG	-0.0950283	-0.0969678
CTAG	CTAG	-0.0158233	-0.126397	and CTAG	-0.129965	-0.116071	and CTAG	-0.0504961
GCGC	GCGC	0.112044	-0.174317	and GCGC	-0.147088	-0.147573
CCGG	CCGG	0.0811703	-0.225741	and CCGG	-0.205794	-0.197078
AGCT	AGCT	0.0260102	-0.244419	and AGCT	-0.237701	-0.219163	and AGCT	-0.113102
GGCC	GGCC	0.0671147	-0.36478	and GGCC	-0.347906	-0.324445
average		6.30629		6.95966			9.38726		14.1493
for	AGCT	Pearson correlation for ['AATT', 'AGCT']			Pearson correlation for ['AATT', 'AGCT', 'GGCC']		Pearson correlation for ['AATT', 'AGCT', 'CATG', 'GGCC']
CTAG	0.229805
GGCC	0.227981	and GGCC	-0.19995
CCGG	0.108232	and CCGG	-0.144545				and CCGG	-0.00509736
TGCA	0.0772337	and TGCA	-0.0288166		and TGCA	-0.00632107
GTAC	0.062627
GCGC	0.0404745	and GCGC	-0.138917				and GCGC	-0.0283591
ACGT	0.0260102	and ACGT	-0.0875978		and ACGT	-0.049928	and ACGT	-0.0292066
CGCG	0.00853334	and CGCG	-0.10387				and CGCG	-0.0198916
GATC	0.00242522						and GATC	-0.0100865
CATG	-0.00499006	and CATG	-0.0847186		and CATG	-0.0896547
TCGA	-0.0154641	and TCGA	-0.0536211		and TCGA	-0.0230444	and TCGA	-0.0581966
TATA	-0.164893
ATAT	-0.188884
TTAA	-0.193702
AATT	-0.244419
average	4.76194		11.0682			13.4956		18.3556
for	CATG	Pearson correlation for ['CATG', 'CCGG']			Pearson correlation for ['AATT', 'CATG', 'CCGG']		Pearson correlation for ['AATT', 'CATG', 'CCGG', 'GGCC']
TGCA	0.252465
GTAC	0.0475777
ACGT	0.0260517				and ACGT	-0.0581278	and ACGT	-0.0241298
TATA	0.00500856	and TATA	-0.0683075
AGCT	-0.00499006				and AGCT	-0.188286	and AGCT	-0.0729424
ATAT	-0.00928886	and ATAT	-0.0877779
GGCC	-0.015174				and GGCC	-0.218437
CTAG	-0.0198853	and CTAG	-0.00816547		and CTAG	-0.117063	and CTAG	-0.0443076
GATC	-0.0279617	and GATC	-0.0262562		and GATC	-0.00251965	and GATC	-0.0121744
TTAA	-0.0438387	and TTAA	-0.129634
GCGC	-0.0533793				and GCGC	-0.0458591
CGCG	-0.062388				and CGCG	-0.0106315
TCGA	-0.0674347	and TCGA	-0.00187342		and TCGA	-0.0422624	and TCGA	-0.0141716
AATT	-0.0863973	and AATT	-0.180538
CCGG	-0.111943
F-test: ', 0.716283009184118, 'F-test: ', 0.8002294349985065, 'F-test: ', 0.8543376422747975, 'F-test: ', 0.9281971800503159]
average	3.15213		5.41733			11.7236		14.151
			3		4
for	CCGG	Pearson correlation for ['AATT', 'CCGG']			Pearson correlation for ['AATT', 'CCGG', 'GGCC']		Pearson correlation for ['AATT', 'CATG', 'CCGG', 'GGCC']
GCGC	0.495838	and GCGC	-0.0146869
CGCG	0.457476				and ACGT	-0.0457733	and ACGT	-0.0241298
GGCC	0.397807	and GGCC	-0.241538		and AGCT	-0.079869	and AGCT	-0.0729424
TCGA	0.142586	and TCGA	-0.000443485		and ATAT	0.130208	and ATAT	0.108265
AGCT	0.108232	and AGCT	-0.214004		and CATG	-0.130356
ACGT	0.0811703	and ACGT	-0.0858691
CTAG	0.0245915	and CTAG	-0.121008		and CGCG	0.15992	and CGCG	0.101805
GATC	0.000705885				and CTAG	-0.0367412	and CTAG	-0.0443076
GTAC	-0.00504598				and GATC	0.00562097	and GATC	-0.0121744
TGCA	-0.0165599	and TGCA	-0.0895706		and GCGC	0.13411	and GCGC	0.0847265
CATG	-0.111943	and CATG	-0.125135		and GGCC	0.328279
TATA	-0.16752				and GTAC	0.00260958	and GTAC	0.0313682
ATAT	-0.181018				and TATA	0.12637	and TATA	0.113646
TTAA	-0.201729				and TCGA	0.0309135	and TCGA	-0.0141716
AATT	-0.225741				and TGCA	-0.0637299	and TGCA	0.0985646
		messed up by AATT			and TTAA	0.30464	and TTAA	0.239786
					min	-0.130356		-0.0729424
	0.557334		6.86362			11.6256
for	CGCG	Pearson correlation for ['AATT', 'CGCG']			Pearson correlation for ['AATT', 'CGCG', 'GGCC']		Pearson correlation for ['AATT', 'AGCT', 'CGCG', 'GGCC']
GCGC	0.782118
CCGG	0.457476	and CCGG	-0.123372
GGCC	0.227721	and GGCC	-0.314036
TCGA	0.11745	and TCGA	-0.0201358
ACGT	0.0854534	and ACGT	-0.0911829		and ACGT	-0.0540649	and ACGT	-0.0317138
AGCT	0.00853334	and AGCT	-0.242712		and AGCT	-0.115436
TGCA	-0.00107833	and TGCA	-0.0826581		and TGCA	-0.0600934	and TGCA	-0.00638736
GATC	-0.0121944
CTAG	-0.0256489	and CTAG	-0.132254		and CTAG	-0.0515716
GTAC	-0.0291997				and GTAC	-0.00233097
CATG	-0.062388	and CATG	-0.100457		and CATG	-0.110998	and CATG	-0.0999853
TATA	-0.084981
TTAA	-0.0929203
ATAT	-0.0940258
AATT	-0.115759
	0.144405		6.45069			8.8781		13.64
for	CTAG	Pearson correlation for ['AATT', 'CTAG']			Pearson correlation for ['AATT', 'CTAG', 'GGCC']		Pearson correlation for ['AATT', 'CATG', 'CTAG', 'GGCC']
AGCT	0.229805	and AGCT	-0.113989
GGCC	0.143857	and GGCC	-0.268963
GTAC	0.0649849
CCGG	0.0245915	and CCGG	-0.198431				and CCGG	-0.0540198
GATC	0.00976646						and GATC	-0.0073972
TGCA	-0.00298754	and TGCA	-0.0783207		and TGCA	-0.0564439
ACGT	-0.0158233	and ACGT	-0.110726		and ACGT	-0.0754255	and ACGT	-0.0510958
CATG	-0.0198853	and CATG	-0.0904884		and CATG	-0.0987519
CGCG	-0.0256489	and CGCG	-0.120747		and CGCG	-0.000347902	and CGCG	-0.0362355
GCGC	-0.0280156	and GCGC	-0.176562		and GCGC	-0.0373803	and GCGC	-0.0635007
TCGA	-0.0671888	and TCGA	-0.0766741		and TCGA	-0.0473737	and TCGA	-0.0803532
TATA	-0.0702169
ATAT	-0.0752064
TTAA	-0.0973877
AATT	-0.126397
	3.15213		9.45842			11.8858		16.7458				TTAA']
												38]
for	GATC	Pearson correlation for ['GATC', 'TTAA']			Pearson correlation for ['GATC', 'GGCC', 'TTAA']		Pearson correlation for ['CATG', 'GATC', 'GGCC', 'TTAA']
TCGA	0.143678	and TCGA	-0.0184029				and AGCT	-0.0469143
GTAC	0.0604355	and GTAC	-0.0149684		and GTAC	-0.0235973	and CCGG	-0.0360865
AATT	0.0165671						and CGCG	-0.00678747
CTAG	0.00976646	and CTAG	-0.0872454		and CTAG	-0.00530249	and CTAG	-0.0163563
AGCT	0.00242522	and AGCT	-0.181797		and AGCT	-0.052265	and GCGC	-0.0239028
CCGG	0.000705885	and CCGG	-0.190216				and TCGA	-0.0290874
CGCG	-0.0121944	and CGCG	-0.0937059
GGCC	-0.0196631	and GGCC	-0.298082
TGCA	-0.0233705	and TGCA	-0.0843113		and TGCA	-0.0610412
CATG	-0.0279617	and CATG	-0.0550102		and CATG	-0.0641398
GCGC	-0.0393831	and GCGC	-0.140624
ACGT	-0.0485657	and ACGT	-0.0431894		and ACGT	-0.00497881
TATA	-0.0681043
ATAT	-0.069747
TTAA	-0.140237
	2.49429		8.52256			10.95		15.81
for	GCGC	Pearson correlation for ['AATT', 'GCGC']			Pearson correlation for ['AATT', 'GCGC', 'GGCC']		Pearson correlation for ['AATT', 'CATG', 'GCGC', 'GGCC']
CGCG	0.782118						and ACGT	-0.0178559
CCGG	0.495838	and CCGG	-0.0785046				and AGCT	-0.0928722
GGCC	0.263416	and GGCC	-0.288424				and CTAG	-0.0585103
TCGA	0.112088	and TCGA	-0.013108				and GATC	-0.0226017
ACGT	0.112044	and ACGT	-0.0774274		and ACGT	-0.0391752	and TCGA	-0.0251272
AGCT	0.0404745	and AGCT	-0.23412		and AGCT	-0.104133
TGCA	0.00723734	and TGCA	-0.0807996		and TGCA	-0.0571236
CTAG	-0.0280156	and CTAG	-0.135776		and CTAG	-0.0537328
GATC	-0.0393831				and GATC	-0.006375
GTAC	-0.0516727	and GTAC	-0.00277128		and GTAC	-0.0112574
CATG	-0.0533793	and CATG	-0.103091		and CATG	-0.111943
TTAA	-0.128591
TATA	-0.130399
ATAT	-0.14765
AATT	-0.174317
	0.375573		6.68186			9.10927		13.9693
GGCC see AATT
for	GTAC	Pearson correlation for ['GCGC', 'GTAC']			Pearson correlation for ['GCGC', 'GTAC', 'TTAA']		Pearson correlation for ['AGCT', 'GCGC', 'GTAC', 'TTAA']
CTAG	0.0649849				and CTAG	-0.0703743	and CATG	-0.0349728
ATAT	0.0639033	and ATAT	-0.0317088				and GATC	-0.101607
AGCT	0.062627				and AGCT	-0.140203	and GGCC	-0.0543208
GATC	0.0604355				and GATC	-0.11519	and TCGA	-0.0571879
TATA	0.0491845	and TATA	-0.0341318				and TGCA	-0.00235554
CATG	0.0475777				and CATG	-0.0358077
TGCA	0.0365669				and TGCA	-0.0535533
AATT	0.0126553	and AATT	-0.0904845
ACGT	0.00931354
TCGA	-0.000764424				and TCGA	-0.0537375
CCGG	-0.00504598				and CCGG	-0.0430666
GGCC	-0.0148302				and GGCC	-0.211035
CGCG	-0.0291997
TTAA	-0.0469611	and TTAA	-0.114312
GCGC	-0.0516727
	2.13142		2.50699			8.53526		13.2972
for	TCGA	Pearson correlation for ['TCGA', 'TTAA']			Pearson correlation for ['GGCC', 'TCGA', 'TTAA']		Pearson correlation for ['GATC', 'GGCC', 'TCGA', 'TTAA']
GATC	0.143678	and GATC	-0.105857		and GATC	-0.117005	and AGCT	-0.054226
CCGG	0.142586	and CCGG	-0.167258				and CATG	-0.0770984
CGCG	0.11745	and CGCG	-0.0649379				and CTAG	-0.0197911
GCGC	0.112088	and GCGC	-0.101662				and GTAC	-0.0231287
GGCC	0.0556365	and GGCC	-0.290706				and TGCA	-0.0651038
ACGT	0.036883	and ACGT	-0.0119771
GTAC	-0.000764424	and GTAC	-0.0468758		and GTAC	-0.0554657
AGCT	-0.0154641	and AGCT	-0.196228		and AGCT	-0.0591343
TGCA	-0.0262002	and TGCA	-0.0829126		and TGCA	-0.0576154
AATT	-0.046427
CTAG	-0.0671888	and CTAG	-0.112549		and CTAG	-0.0261044
CATG	-0.0674347	and CATG	-0.0593587		and CATG	-0.0680851
TATA	-0.0894297
TTAA	-0.0934545
ATAT	-0.0996581
	0.516534		6.5448			8.97221		11.4665
for	TGCA	Pearson correlation for ['AATT', 'TGCA']			Pearson correlation for ['AATT', 'GGCC', 'TGCA']		Pearson correlation for ['AATT', 'AGCT', 'GGCC', 'TGCA']
CATG	0.252465						and ACGT	-0.0146989
AGCT	0.0772337	and AGCT	-0.168618		and AGCT	-0.0575902	and GATC	-0.00648121
ACGT	0.0550114	and ACGT	-0.0645586		and ACGT	-0.0322328	and TCGA	-0.0333115
GGCC	0.0416375	and GGCC	-0.293615
GTAC	0.0365669	and CTAG	-0.111664
GCGC	0.00723734	and GCGC	-0.147525		and GCGC	-0.0181009
CGCG	-0.00107833	and CGCG	-0.101321
CTAG	-0.00298754				and CTAG	-0.0417318
ATAT	-0.00892739
CCGG	-0.0165599	and CCGG	-0.205824		and CCGG	-0.00996235
GATC	-0.0233705				and GATC	-0.00880659
TATA	-0.0235416
TCGA	-0.0262002	and TCGA	-0.0553221		and TCGA	-0.0285682
TTAA	-0.077221
AATT	-0.0823469
	4.49477		10.8011			13.2285
