# Supplementary material for: A combinatorial approach to the restriction of a mouse genome
Source: BMC Res Notes. 2013 Jul 22;6:284. doi: 10.1186/1756-0500-6-284 (PMC3724700; doi:10.1186/1756-0500-6-284)
Supplement: Additional file 1: Table S1 — Pearson correlation data for all tetra palindromes all mouse chromosomes. Table S2: Selection of all palindromic combinations using 3 different approaches. Table S3: Pearson correlation data for all tetra palindromes mouse chromosome 1. Table S4: Commercial names for all 4- and 6- base restriction endonucleases. Additional files. The Supplementary files S1, S2, S3, S4 are deposited in an open access repository https://easy.dans.knaw.nl/ui/datasets/id/easy-dataset:53177. http://www.persistent-identifier.nl?identifier=urn:nbn:nl:ui:13-d9zq-rm. [file 1756-0500-6-284-S1.zip › Supplementary Table S2.xls]

## Sheet: Sheet1
Index	Analyzed combinations					F-test	consensus score	total cut frequency	Dinucleotide occurrence
	Selection by Pearson								AA	AC	AG	AT	CA	CC	CG	CT	GA	GC	GG	GT	TA	TC	TG	TT	total used	F-test	F-test P	Total use	Pearson	Poisson	Combinatorial
1	AATT	GGCC	AGCT	CATG	ACGT	0.955629		19.01	[1	1	1	2	1	1	1	1	0	2	1	1	0	0	1	1]	13	0.955629	0.793654	AATT	10	2	25
2	ACGT	AATT	GGCC	AGCT	CATG	0.955629		19.01	[1	1	1	2	1	1	1	1	0	2	1	1	0	0	1	1]	13	0.955629	0.793654	ACGT	4	9	25
3	AGCT	AATT	GGCC	CATG	TCGA	0.959438		18.88	[1	0	1	2	1	1	1	1	1	2	1	0	0	1	1	1]	13	0.959438	0.811571	AGCT	11	3	25
4	CATG	CCGG	AATT	GGCC	AGCT	0.944586		18.92	[1	0	1	2	1	2	1	1	0	2	2	0	0	0	1	1]	11	0.944586	0.74317	CATG	11	5	25
5	CCGG	AATT	GGCC	CATG	AGCT	0.944586		18.92	[1	0	1	2	1	2	1	1	0	2	2	0	0	0	1	1]	11	0.944586	0.74317	CCGG	2	5	25
6	CGCG	AATT	GGCC	AGCT	ACGT	0.932277		14.29	[1	1	1	1	0	1	3	1	0	3	1	1	0	0	0	1]	11	0.932277	0.726989	CGCG	1	10	0
7	CTAG	AATT	GGCC	CATG	TCGA	0.9435		17.27	[1	0	1	2	1	1	1	1	1	1	1	0	1	1	1	1]	14	0.9435	0.739507	CTAG	1	4	25
8	GATC	TTAA	GGCC	CATG	AGCT	0.957119		20.57	[1	0	1	2	1	1	0	1	1	2	1	0	1	1	1	1]	13	0.957119	0.799074	GATC	4	3	25
9	GCGC	AATT	GGCC	CATG	AGCT	0.948016		18.74	[1	0	1	2	1	1	1	1	0	4	1	0	0	0	1	1]	11	0.948016	0.758516	GCGC	2	7	0
10	GGCC	AATT	AGCT	CATG	ACGT	0.955629		19.01	[1	1	1	2	1	1	1	1	0	2	1	1	0	0	1	1]	13	0.955629	0.793654	GGCC	13	4	25
11	GTAC	GCGC	TTAA	AGCT	GATC	0.929182		15.79	[1	1	1	1	0	0	1	1	1	3	0	1	2	1	0	1]	12	0.929182	0.701707	GTAC	1	3	25
12	TCGA	TTAA	GGCC	GATC	CATG	0.948214		16.33	[1	0	0	2	1	1	1	0	2	1	1	0	1	2	1	1]	12	0.948214	0.762381	TCGA	4	11	25
13	TGCA	AATT	GGCC	AGCT	TCGA	0.912138		18.51	[1	0	1	1	1	1	1	1	1	3	1	0	0	1	1	1]	13	0.928728	0.696271	TGCA	1	2	25
14	TTAA	GGCC	GATC	CATG	AGCT	0.957119		20.57	[1	0	1	2	1	1	0	1	1	2	1	0	1	1	1	1]	13	0.957119	0.799074	TTAA	4	2	25
	by Poisson (F-test)
1	AATT	GGCC	AGCT	CATG	TCGA	0.959438	4	18.88	[1	0	1	2	1	1	1	1	1	2	1	0	0	1	1	1]	13	0.959438	0.811571
2	ACGT	CCGG	GCGC	CGCG	TCGA	0.946192	1	2.25	[0	1	0	0	0	1	6	0	1	3	1	1	0	1	0	0]	8	0.946192	0.774006
3	AGCT	TCGA	CATG	AATT	GGCC	0.959438	5	18.88	[1	0	1	2	1	1	1	1	1	2	1	0	0	1	1	1]	13	0.959438	0.811571
4	CATG	CCGG	TCGA	CTAG	CGCG	0.915614	2	9.23	[0	0	1	1	1	1	4	1	1	1	1	0	1	1	1	0]	12	0.915614	0.630752
5	CCGG	ACGT	GCGC	CGCG	TCGA	0.946192	1	2.25	[0	1	0	0	0	1	6	0	1	3	1	1	0	1	0	0]	8	0.946192	0.774006
6	CGCG	GTAC	GCGC	TCGA	ACGT	0.916963	1	3.82	[0	2	0	0	0	0	5	0	1	3	0	2	1	1	0	0]	7	0.916963	0.664145
7	CTAG	TCGA	ACGT	CGCG	CATG	0.925501	3	9.32	[0	1	1	1	1	0	4	1	1	1	0	1	1	1	1	0]	12	0.925501	0.67663
8	GATC	ACGT	CGCG	GCGC	CTAG	0.902736	1	6.81	[0	1	1	1	0	0	4	1	1	3	0	1	1	1	0	0]	10	0.902736	0.599842
9	GCGC	ACGT	CCGG	CGCG	TCGA	0.946192	1	2.25	[0	1	0	0	0	1	6	0	1	3	1	1	0	1	0	0]	8	0.946192	0.774006
10	GGCC	GTAC	TTAA	GATC	TGCA	0.950847	1	17.57	[1	1	0	1	1	1	0	0	1	2	1	1	2	1	1	1]	13	0.950847	0.787559
11	GTAC	TCGA	CGCG	GCGC	ACGT	0.916963	1	3.82	[0	2	0	0	0	0	5	0	1	3	0	2	1	1	0	0]	7	0.916963	0.664145
12	TCGA	ACGT	CGCG	GCGC	CCGG	0.946192	1	2.25	[0	1	0	0	0	1	6	0	1	3	1	1	0	1	0	0]	8	0.946192	0.774006
13	TGCA	TCGA	CTAG	ACGT	CGCG	0.92056	2	8.95	[0	1	1	0	1	0	4	1	1	2	0	1	1	1	1	0]	11	0.92056	0.671097
14	TTAA	AGCT	GATC	GGCC	CATG	0.957119	5	20.57	[1	0	1	2	1	1	0	1	1	2	1	0	1	1	1	1]	13	0.957119	0.799074
Note that combination #10 is the only new combination with good randomisation values and high restriction frequency
Index	Combinations used in the literature
	Biasco et al., 2011	Tsp509I	Hinp1I	HpyCH4IV	MseI			cuts	AA	AC	AG	AT	CA	CC	CG	CT	GA	GC	GG	GT	TA	TC	TG	TT	used
1		AATT	GCGC	ACGT	TTAA			13.37	[2	1	0	1	0	0	2	0	0	2	0	1	1	0	0	2]	8	0.629474	0.0170276
	Wang et al., 2009 original, redundant, not analyzed
		Tsp509I	NlaIII	AvrII	NheI	SpeI	MseI	ApoI	BstYI
		AATT	_CATG'	C'CTAG_G	GCTAGC	A'CTAG_T	TTAA	r'AATT_y	r'GATC_y
	Wang non-redundant
2		AATT	CTAG	TTAA	GATC	CATG		22.84	[2	0	1	3	1	0	0	1	1	0	0	0	2	1	1	2]	10	0.731353	0.0570857
	Gabriel, et al., 2009
2		AATT	CATG	TTAA	CTAG	GATC		22.84	[2	0	1	3	1	0	0	1	1	0	0	0	2	1	1	2]	10	0.731353	0.0570857
	Harkey et al., 2007
		Tsp509I	HaeIII	RsaI
3		AATT	GGCC	GTAC				10.87	[1	1	0	1	0	1	0	0	0	1	1	1	1	0	0	1]	9	0.87407	0.536348
	Our blind set from the review (Bystrykh et al., 2012)
4	AATT	CCGG	ACGT	GCGC	CATG	CTAG	GATC	18.4	[1	1	1	3	1	1	3	1	1	2	1	1	1	1	1	1]	16	0.91861	0.623391
	Combinations selected by combinatorial principle
Index	totally 8568 lines read					Total cuts	dinucs used	AA	AC	AG	AT	CA	CC	CG	CT	GA	GC	GG	GT	TA	TC	TG	TT			F-test	P-value
1	AATT	CATG	AGCT	GTAC	CCGG	18.62	14	[1	1	1	2	1	1	1	1	0	1	1	1	1	0	1	1]			0.916291	0.613768
2	AATT	CATG	AGCT	GTAC	TCGA	18.58	14	[1	1	1	2	1	0	1	1	1	1	0	1	1	1	1	1]			0.901989	0.553536
3	AATT	CATG	CTAG	GGCC	ACGT	17.4	14	[1	1	1	2	1	1	1	1	0	1	1	1	1	0	1	1]			0.94031	0.724704
4	AATT	CATG	CTAG	GGCC	TCGA	17.27	14	[1	0	1	2	1	1	1	1	1	1	1	0	1	1	1	1]			0.9435	0.739507
5	AATT	CATG	GGCC	GTAC	TCGA	16.25	14	[1	1	0	2	1	1	1	0	1	1	1	1	1	1	1	1]			0.913801	0.607352
6	AATT	AGCT	TGCA	GTAC	CCGG	18.25	14	[1	1	1	1	1	1	1	1	0	2	1	1	1	0	1	1]			0.890589	0.539111
7	AATT	AGCT	TGCA	GTAC	TCGA	18.21	14	[1	1	1	1	1	0	1	1	1	2	0	1	1	1	1	1]			0.882099	0.505648
8	AATT	AGCT	GATC	GTAC	CCGG	16.25	14	[1	1	1	2	0	1	1	1	1	1	1	1	1	1	0	1]			0.875609	0.48928
9	AATT	AGCT	GGCC	GTAC	TCGA	16.15	14	[1	1	1	1	0	1	1	1	1	2	1	1	1	1	0	1]			0.920411	0.668401
10	AATT	AGCT	GTAC	CCGG	TCGA	14.28	14	[1	1	1	1	0	1	2	1	1	1	1	1	1	1	0	1]			0.883148	0.525872
11	AATT	TGCA	CTAG	GATC	ACGT	17.09	14	[1	1	1	2	1	0	1	1	1	1	0	1	1	1	1	1]			0.87694	0.471163
12	AATT	TGCA	CTAG	GATC	CCGG	17	14	[1	0	1	2	1	1	1	1	1	1	1	0	1	1	1	1]			0.886461	0.509204
13	AATT	TGCA	CTAG	GGCC	ACGT	17.03	14	[1	1	1	1	1	1	1	1	0	2	1	1	1	0	1	1]			0.932429	0.699179
14	AATT	TGCA	CTAG	GGCC	TCGA	16.9	14	[1	0	1	1	1	1	1	1	1	2	1	0	1	1	1	1]			0.932134	0.6981
15	AATT	TGCA	CTAG	GTAC	CCGG	16.64	14	[1	1	1	1	1	1	1	1	0	1	1	1	2	0	1	1]			0.873353	0.458657
16	AATT	TGCA	CTAG	GTAC	TCGA	16.6	14	[1	1	1	1	1	0	1	1	1	1	0	1	2	1	1	1]			0.856799	0.396819
17	AATT	TGCA	CTAG	ACGT	CCGG	15.16	14	[1	1	1	1	1	1	2	1	0	1	1	1	1	0	1	1]			0.900361	0.570987
18	AATT	TGCA	CTAG	ACGT	TCGA	15.12	14	[1	1	1	1	1	0	2	1	1	1	0	1	1	1	1	1]			0.887016	0.516983
19	AATT	TGCA	CTAG	CCGG	TCGA	15.03	14	[1	0	1	1	1	1	2	1	1	1	1	0	1	1	1	1]			0.895743	0.552476
20	AATT	TGCA	GATC	GTAC	CCGG	15.98	14	[1	1	0	2	1	1	1	0	1	1	1	1	1	1	1	1]			0.843549	0.363562
21	AATT	TGCA	GGCC	GTAC	TCGA	15.88	14	[1	1	0	1	1	1	1	0	1	2	1	1	1	1	1	1]			0.901583	0.594917
22	AATT	TGCA	GTAC	CCGG	TCGA	14.01	14	[1	1	0	1	1	1	2	0	1	1	1	1	1	1	1	1]			0.841718	0.380662
23	AATT	CTAG	GATC	GGCC	ACGT	15.03	14	[1	1	1	2	0	1	1	1	1	1	1	1	1	1	0	1]			0.912552	0.645226
24	AATT	CTAG	GGCC	GTAC	TCGA	14.54	14	[1	1	1	1	0	1	1	1	1	1	1	1	2	1	0	1]			0.897995	0.600585
25	AATT	CTAG	GGCC	ACGT	TCGA	13.06	14	[1	1	1	1	0	1	2	1	1	1	1	1	1	1	0	1]			0.919907	0.694253
26	TTAA	CATG	AGCT	GATC	ACGT	18.79	14	[1	1	1	2	1	0	1	1	1	1	0	1	1	1	1	1]			0.943759	0.739497
27	TTAA	CATG	AGCT	GATC	CCGG	18.7	14	[1	0	1	2	1	1	1	1	1	1	1	0	1	1	1	1]			0.96211	0.824184
28	TTAA	CATG	AGCT	GGCC	ACGT	18.73	14	[1	1	1	1	1	1	1	1	0	2	1	1	1	0	1	1]			0.905312	0.565095
29	TTAA	CATG	AGCT	GGCC	TCGA	18.6	14	[1	0	1	1	1	1	1	1	1	2	1	0	1	1	1	1]			0.923746	0.647286
30	TTAA	CATG	AGCT	GTAC	CCGG	18.34	14	[1	1	1	1	1	1	1	1	0	1	1	1	2	0	1	1]			0.911974	0.595106
31	TTAA	CATG	AGCT	GTAC	TCGA	18.3	14	[1	1	1	1	1	0	1	1	1	1	0	1	2	1	1	1]			0.913274	0.602171
32	TTAA	CATG	AGCT	ACGT	CCGG	16.86	14	[1	1	1	1	1	1	2	1	0	1	1	1	1	0	1	1]			0.909748	0.588334
33	TTAA	CATG	AGCT	ACGT	TCGA	16.82	14	[1	1	1	1	1	0	2	1	1	1	0	1	1	1	1	1]			0.911344	0.596623
34	TTAA	CATG	AGCT	CCGG	TCGA	16.73	14	[1	0	1	1	1	1	2	1	1	1	1	0	1	1	1	1]			0.928947	0.673998
35	TTAA	CATG	CTAG	GGCC	ACGT	17.12	14	[1	1	1	1	1	1	1	1	0	1	1	1	2	0	1	1]			0.898559	0.539471
36	TTAA	CATG	CTAG	GGCC	TCGA	16.99	14	[1	0	1	1	1	1	1	1	1	1	1	0	2	1	1	1]			0.916753	0.618933
37	TTAA	CATG	GATC	GGCC	ACGT	16.46	14	[1	1	0	2	1	1	1	0	1	1	1	1	1	1	1	1]			0.943443	0.740347
38	TTAA	CATG	GGCC	GTAC	TCGA	15.97	14	[1	1	0	1	1	1	1	0	1	1	1	1	2	1	1	1]			0.920932	0.639414
39	TTAA	CATG	GGCC	ACGT	TCGA	14.49	14	[1	1	0	1	1	1	2	0	1	1	1	1	1	1	1	1]			0.898403	0.544916
40	TTAA	AGCT	TGCA	GATC	ACGT	18.42	14	[1	1	1	1	1	0	1	1	1	2	0	1	1	1	1	1]			0.937292	0.731333
41	TTAA	AGCT	TGCA	GATC	CCGG	18.33	14	[1	0	1	1	1	1	1	1	1	2	1	0	1	1	1	1]			0.944039	0.758994
42	TTAA	AGCT	GATC	GGCC	ACGT	16.36	14	[1	1	1	1	0	1	1	1	1	2	1	1	1	1	0	1]			0.945428	0.78088
43	TTAA	AGCT	GATC	GTAC	CCGG	15.97	14	[1	1	1	1	0	1	1	1	1	1	1	1	2	1	0	1]			0.926762	0.695177
44	TTAA	AGCT	GATC	ACGT	CCGG	14.49	14	[1	1	1	1	0	1	2	1	1	1	1	1	1	1	0	1]			0.938846	0.759424
45	TTAA	TGCA	CTAG	GATC	ACGT	16.81	14	[1	1	1	1	1	0	1	1	1	1	0	1	2	1	1	1]			0.920623	0.652306
46	TTAA	TGCA	CTAG	GATC	CCGG	16.72	14	[1	0	1	1	1	1	1	1	1	1	1	0	2	1	1	1]			0.936875	0.723074
47	TTAA	TGCA	GATC	GGCC	ACGT	16.09	14	[1	1	0	1	1	1	1	0	1	2	1	1	1	1	1	1]			0.94908	0.782234
48	TTAA	TGCA	GATC	GTAC	CCGG	15.7	14	[1	1	0	1	1	1	1	0	1	1	1	1	2	1	1	1]			0.907423	0.607904
49	TTAA	TGCA	GATC	ACGT	CCGG	14.22	14	[1	1	0	1	1	1	2	0	1	1	1	1	1	1	1	1]			0.910431	0.624441
50	TTAA	CTAG	GATC	GGCC	ACGT	14.75	14	[1	1	1	1	0	1	1	1	1	1	1	1	2	1	0	1]			0.933617	0.733032
51	CATG	AGCT	GATC	GTAC	CCGG	14.8	14	[0	1	1	2	1	1	1	1	1	1	1	1	1	1	1	0]			0.872373	0.438412
52	CATG	AGCT	GGCC	GTAC	TCGA	14.7	14	[0	1	1	1	1	1	1	1	1	2	1	1	1	1	1	0]			0.824534	0.271572
53	CATG	AGCT	GTAC	CCGG	TCGA	12.83	14	[0	1	1	1	1	1	2	1	1	1	1	1	1	1	1	0]			0.873881	0.449864
54	CATG	CTAG	GATC	GGCC	ACGT	13.58	14	[0	1	1	2	1	1	1	1	1	1	1	1	1	1	1	0]			0.859754	0.394109
55	CATG	CTAG	GGCC	GTAC	TCGA	13.09	14	[0	1	1	1	1	1	1	1	1	1	1	1	2	1	1	0]			0.856093	0.382249
56	CATG	CTAG	GGCC	ACGT	TCGA	11.61	14	[0	1	1	1	1	1	2	1	1	1	1	1	1	1	1	0]			0.847968	0.358086
57	AGCT	TGCA	GATC	GTAC	CCGG	14.43	14	[0	1	1	1	1	1	1	1	1	2	1	1	1	1	1	0]			0.850107	0.392358
58	TGCA	CTAG	GATC	GGCC	ACGT	13.21	14	[0	1	1	1	1	1	1	1	1	2	1	1	1	1	1	0]			0.855534	0.397057
59	TGCA	CTAG	GATC	GTAC	CCGG	12.82	14	[0	1	1	1	1	1	1	1	1	1	1	1	2	1	1	0]			0.887307	0.525299
60	TGCA	CTAG	GATC	ACGT	CCGG	11.34	14	[0	1	1	1	1	1	2	1	1	1	1	1	1	1	1	0]			0.899777	0.579691
