# Supplementary material for: A combinatorial approach to the restriction of a mouse genome
Source: BMC Res Notes. 2013 Jul 22;6:284. doi: 10.1186/1756-0500-6-284 (PMC3724700; doi:10.1186/1756-0500-6-284)
Supplement: Additional file 1: Table S1 — Pearson correlation data for all tetra palindromes all mouse chromosomes. Table S2: Selection of all palindromic combinations using 3 different approaches. Table S3: Pearson correlation data for all tetra palindromes mouse chromosome 1. Table S4: Commercial names for all 4- and 6- base restriction endonucleases. Additional files. The Supplementary files S1, S2, S3, S4 are deposited in an open access repository https://easy.dans.knaw.nl/ui/datasets/id/easy-dataset:53177. http://www.persistent-identifier.nl?identifier=urn:nbn:nl:ui:13-d9zq-rm. [file 1756-0500-6-284-S1.zip › Supplementary Table S3.xls]

## Sheet: chr1 A
Pearson for	AACGTT	Similarity	Pearson for	AAGCTT	Similarity	Pearson for	AATATT	Similarity	Pearson for	ACATGT	Similarity	Pearson for	ACCGGT	Similarity	Pearson for	ACGCGT	Similarity	Pearson for	ACTAGT	Similarity	Pearson for	AGATCT	Similarity	Pearson for	AGCGCT	Similarity	Pearson for	AGGCCT	Similarity	Pearson for	AGTACT	Similarity	Pearson for	ATCGAT	Similarity	Pearson for	ATGCAT	Similarity	Pearson for	ATTAAT	Similarity
and CAATTG	-0.0670549	2	and TCCGGA	-0.0562042	0	and CAGCTG	-0.264108	0	and AGATCT	-0.136618	1	and AATATT	-0.0961033	0	and AGTACT	-0.0669963	2	and AGATCT	-0.0799676	2	and TTTAAA	-0.188453	0	and AATATT	-0.169295	0	and AATATT	-0.244335	0	and CAGCTG	-0.182938	2	and TTTAAA	-0.178174	0	and AGATCT	-0.135672	1	and CTGCAG	-0.202415	0
and GGATCC	-0.0631082	0	and GCCGGC	-0.0541004	1	and CTGCAG	-0.256765	0	and GGATCC	-0.119637	1	and TTATAA	-0.0794067	0	and GATATC	-0.0593624	0	and ATCGAT	-0.0753552	0	and GCATGC	-0.144621	1	and CATATG	-0.135478	0	and TTATAA	-0.23191	0	and CTGCAG	-0.141063	2	and CAGCTG	-0.141078	0	and GGTACC	-0.129075	0	and CAGCTG	-0.188957	0
and GGTACC	-0.0622188	2	and GCGCGC	-0.0497465	1	and AGGCCT	-0.244335	0	and ATCGAT	-0.111625	1	and TTTAAA	-0.0662769	0	and TCATGA	-0.0573047	0	and GGATCC	-0.0690463	0	and ACATGT	-0.136618	1	and ATTAAT	-0.12588	0	and ATTAAT	-0.177336	0	and GCATGC	-0.136389	0	and GCATGC	-0.119875	1	and CCCGGG	-0.120631	0	and GGGCCC	-0.186198	0
and AGATCT	-0.0577591	0	and GGCGCC	-0.0490938	1	and TGGCCA	-0.19993	0	and CCTAGG	-0.109459	0	and ATTAAT	-0.0655374	0	and AATATT	-0.0557523	0	and GGCGCC	-0.0685128	0	and ATGCAT	-0.135672	1	and AGTACT	-0.110666	2	and TTTAAA	-0.173277	0	and TGGCCA	-0.131983	0	and ACATGT	-0.111625	1	and GGATCC	-0.115517	1	and CCCGGG	-0.182615	0
and GATATC	-0.052253	0	and CTGCAG	-0.0490174	3	and GGGCCC	-0.188152	0	and GGTACC	-0.0935326	2	and TCATGA	-0.058169	0	and ATGCAT	-0.0417068	1	and AGGCCT	-0.0638155	2	and TTATAA	-0.104282	1	and TTATAA	-0.104619	0	and CATATG	-0.150831	0	and GTGCAC	-0.127448	2	and TGGCCA	-0.106526	0	and CCTAGG	-0.10792	0	and AGGCCT	-0.177336	0
and CCTAGG	-0.0426997	0	and CACGTG	-0.0465496	0	and GCCGGC	-0.1812	0	and AGTACT	-0.0874575	2	and GATATC	-0.041188	0	and AGATCT	-0.0405528	0	and CCTAGG	-0.0623443	3	and CATATG	-0.102588	1	and GATATC	-0.0961227	0	and ATGCAT	-0.100203	1	and AGCGCT	-0.110666	2	and GTTAAC	-0.0976489	0	and AGGCCT	-0.100203	1	and TGGCCA	-0.165057	0
and GAATTC	-0.0390901	2	and TGCGCA	-0.0403813	1	and GTGCAC	-0.179168	0	and GATATC	-0.0644782	1	and ACATGT	-0.0395572	2	and ACTAGT	-0.0401964	2	and TCCGGA	-0.0619179	0	and AATATT	-0.100738	1	and TGATCA	-0.0895067	0	and TCATGA	-0.0971371	0	and GCTAGC	-0.105749	3	and CTTAAG	-0.0938902	0	and GGGCCC	-0.0940229	1	and CCATGG	-0.151641	1
and TGATCA	-0.0385442	0	and CCCGGG	-0.0397089	0	and CACGTG	-0.176319	0	and TCCGGA	-0.0640114	0	and CAATTG	-0.0287503	0	and ATTAAT	-0.0400084	0	and GCCGGC	-0.0603338	0	and GTGCAC	-0.0961707	0	and TCATGA	-0.0878185	0	and CAATTG	-0.0837006	0	and ACATGT	-0.0874575	2	and ATGCAT	-0.0901172	1	and CTCGAG	-0.0937146	0	and GGCGCC	-0.150082	0
and ATCGAT	-0.03783	1	and GCATGC	-0.0349587	1	and GAGCTC	-0.171363	0	and GGGCCC	-0.0608528	0	and CATATG	-0.0278674	0	and TTATAA	-0.035731	0	and GGTACC	-0.057109	3	and CAGCTG	-0.0947106	2	and GAATTC	-0.0824395	0	and GAATTC	-0.0828755	0	and CACGTG	-0.0825345	2	and GTGCAC	-0.0793256	0	and ATCGAT	-0.0901172	1	and GCCGGC	-0.147703	0
and AGTACT	-0.0367213	2	and GTGCAC	-0.0349354	1	and AGCGCT	-0.169295	0	and CCCGGG	-0.0544579	0	and GTATAC	-0.0270246	2	and CATATG	-0.0349154	0	and TGCGCA	-0.0546519	0	and CTTAAG	-0.081136	2	and CAATTG	-0.0698395	0	and AGTACT	-0.0773343	2	and AGGCCT	-0.0773343	2	and TTATAA	-0.0792356	1	and GCCGGC	-0.0887286	1	and GAGCTC	-0.145041	0
and CCATGG	-0.0296156	0	and CTCGAG	-0.0329348	2	and CCTAGG	-0.158239	1	and GCCGGC	-0.0539679	0	and ATGCAT	-0.026483	0	and TGTACA	-0.0344512	2	and CCCGGG	-0.0534175	0	and ACTAGT	-0.0799676	2	and ATGCAT	-0.0617548	1	and GATATC	-0.0704513	0	and CCATGG	-0.0745307	0	and CTGCAG	-0.0782889	0	and CGGCCG	-0.0842752	1	and GTGCAC	-0.143533	0
and TCATGA	-0.0283441	0	and CGTACG	-0.0306381	0	and GGCGCC	-0.14877	0	and GGCGCC	-0.0537698	0	and ACTAGT	-0.0260787	2	and TGATCA	-0.0275205	0	and GAGCTC	-0.0485658	2	and GTATAC	-0.0757547	1	and AGATCT	-0.0431746	2	and ACTAGT	-0.0638155	2	and GGGCCC	-0.0701762	0	and ACTAGT	-0.0753552	0	and TCCGGA	-0.0807711	0	and CCTAGG	-0.140559	1
and CATATG	-0.00785148	0	and GGATCC	-0.0267878	0	and TCCGGA	-0.145762	0	and GAATTC	-0.0513465	1	and TGATCA	-0.0156365	0	and GAATTC	-0.0227072	0	and GGGCCC	-0.0477097	0	and CTGCAG	-0.0754337	2	and ACTAGT	-0.0338124	2	and TGTACA	-0.0632595	0	and ACGCGT	-0.0669963	2	and CCATGG	-0.0624259	1	and CCGCGG	-0.0749606	1	and GGATCC	-0.139519	1
and ACGCGT	-0.00565448	3	and GGTACC	-0.0261824	0	and CCATGG	-0.144651	1	and CTCGAG	-0.0495796	0	and GAATTC	-0.0118772	0	and TACGTA	-0.0117205	3	and CGGCCG	-0.0412516	0	and GTTAAC	-0.0751546	0	and TTTAAA	-0.0307128	0	and GTATAC	-0.0549327	0	and TGCGCA	-0.064677	0	and ATTAAT	-0.059749	1	and AGCGCT	-0.0617548	1	and AGCGCT	-0.12588	0
and ACCGGT	-0.00530136	3	and GAGCTC	-0.0228515	3	and CCCGGG	-0.142804	0	and CCGCGG	-0.0464054	0	and AACGTT	-0.00530136	3	and TTTAAA	-0.00700344	0	and CTCGAG	-0.0412102	2	and TGCGCA	-0.0685159	0	and GTATAC	-0.0230849	0	and TGATCA	-0.0467405	0	and TCCGGA	-0.0628921	0	and AATATT	-0.0595343	1	and AGTACT	-0.0608926	0	and CACGTG	-0.119428	0
and TCGCGA	-0.00447349	1	and GTCGAC	-0.0211641	0	and GCTAGC	-0.139252	1	and ACCGGT	-0.0395572	2	and CTTAAG	-0.00475566	0	and AACGTT	-0.00565448	3	and ACGCGT	-0.0401964	2	and TGGCCA	-0.0649971	0	and TCTAGA	-0.0211716	2	and ACATGT	-0.0309355	0	and CCCGGG	-0.0623579	0	and GAGCTC	-0.0594403	2	and TCGCGA	-0.0597163	1	and CTCGAG	-0.113998	0
and AGGCCT	0.000571104	0	and CAGCTG	-0.0207675	3	and GCATGC	-0.1371	1	and CAATTG	-0.0325225	3	and TTCGAA	-0.00034518	1	and CAATTG	-0.00542354	0	and CTGCAG	-0.0371124	2	and TGTACA	-0.0591088	0	and GGATCC	-0.0160484	0	and ATCGAT	-0.0196102	0	and ATGCAT	-0.0608926	0	and TACGTA	-0.0508292	1	and GGCGCC	-0.056572	1	and GCATGC	-0.113296	1
and TTATAA	0.00106613	2	and CCGCGG	-0.017524	1	and GGATCC	-0.123966	1	and AGGCCT	-0.0309355	0	and AGTACT	0.00191356	2	and GTATAC	-0.00512195	2	and CCGCGG	-0.0360995	0	and ATTAAT	-0.0585005	1	and AAGCTT	-0.0143807	3	and AGATCT	-0.0178193	2	and GACGTC	-0.0595275	2	and CATATG	-0.0469877	1	and TGCGCA	-0.0553638	3	and GGTACC	-0.109275	1
and TACGTA	0.00115472	3	and ATCGAT	-0.0169113	0	and CCGCGG	-0.114807	0	and CGATCG	-0.0294721	1	and CTCGAG	0.00408899	1	and GGATCC	-0.00276049	0	and AGCGCT	-0.0338124	2	and AACGTT	-0.0577591	0	and ACATGT	-0.0132169	0	and AAGCTT	-0.0075153	3	and GCGCGC	-0.0525142	0	and GTATAC	-0.0465637	1	and GTCGAC	-0.0535406	0	and GCTAGC	-0.109108	1
and ATTAAT	0.00237034	2	and CCTAGG	-0.0161565	2	and GGTACC	-0.114297	1	and CGTACG	-0.0263759	2	and CGTACG	0.00421444	3	and TCTAGA	0.00503633	0	and TTCGAA	-0.031903	0	and GAGCTC	-0.050083	4	and TGTACA	-0.0122649	0	and TCTAGA	-0.00357974	2	and GCCGGC	-0.0517281	0	and TGTACA	-0.0418103	0	and GATATC	-0.0493227	1	and TCCGGA	-0.102152	0
and TCTAGA	0.00273697	0	and CGATCG	-0.0149033	0	and GCGCGC	-0.108201	0	and TCGCGA	-0.0232204	0	and AGATCT	0.00612398	0	and TTCGAA	0.00624856	1	and TGGCCA	-0.0296233	0	and GCTAGC	-0.0456792	2	and GTTAAC	-0.0105648	0	and GTTAAC	0.000362829	0	and CTTAAG	-0.05072	3	and GCTAGC	-0.041203	0	and CGTACG	-0.0447131	0	and GCGCGC	-0.0935844	0
and AATATT	0.00380835	2	and AGCGCT	-0.0143807	3	and CGGCCG	-0.104799	0	and TTCGAA	-0.0174228	0	and TCTAGA	0.00804146	0	and ATCGAT	0.0106804	1	and CAGCTG	-0.0279771	2	and TACGTA	-0.0432505	0	and ATCGAT	-0.00927446	1	and AACGTT	0.000571104	0	and CGGCCG	-0.0502978	0	and AACGTT	-0.03783	1	and CTGCAG	-0.0436667	3	and CCGCGG	-0.0787943	0
and TGCGCA	0.00550154	1	and CGGCCG	-0.00929733	1	and TGCGCA	-0.101636	0	and AGCGCT	-0.0132169	0	and TACGTA	0.010464	3	and AAGCTT	0.0150573	1	and ACCGGT	-0.0260787	2	and AGCGCT	-0.0431746	2	and GGTACC	0.00458005	0	and TACGTA	0.00698616	0	and GAGCTC	-0.0449551	2	and GCGCGC	-0.0289791	1	and ACGCGT	-0.0417068	1	and GACGTC	-0.0755142	0
and GCCGGC	0.00925221	1	and GACGTC	-0.00863678	0	and GACGTC	-0.100768	0	and GAGCTC	-0.0113973	0	and AAGCTT	0.0149786	0	and GCATGC	0.0155748	1	and GAATTC	-0.0196871	0	and ACGCGT	-0.0405528	0	and CTTAAG	0.0239634	2	and CTTAAG	0.013074	2	and GGCGCC	-0.0400423	0	and GACGTC	-0.0265419	3	and GAGCTC	-0.0416302	1	and CGGCCG	-0.073685	0
and GGGCCC	0.0126239	0	and GGGCCC	-0.00856736	1	and AGATCT	-0.100738	1	and TGATCA	-0.0068049	3	and GTTAAC	0.0187938	2	and CCATGG	0.0173042	0	and TCGCGA	-0.0181427	0	and GCGCGC	-0.0348191	0	and TACGTA	0.031896	1	and GGATCC	0.0142817	2	and AACGTT	-0.0367213	2	and TCTAGA	-0.0263219	2	and GAATTC	-0.0364752	1	and CGTACG	-0.0674036	1
and GTATAC	0.0126496	2	and AGGCCT	-0.0075153	3	and CTCGAG	-0.099221	0	and AAGCTT	0.00249423	0	and TGTACA	0.0192493	2	and GGTACC	0.0272598	2	and GCTAGC	-0.0181388	3	and CGGCCG	-0.0321685	0	and CGTACG	0.0351634	1	and CGATCG	0.0154267	0	and GTCGAC	-0.0361927	2	and CGGCCG	-0.0209335	1	and GCGCGC	-0.035365	1	and ACCGGT	-0.0655374	0
and CGTACG	0.0134093	3	and TGGCCA	-0.00403761	1	and ACCGGT	-0.0961033	0	and GCGCGC	0.00718119	0	and GGTACC	0.0194605	4	and CTCGAG	0.0287002	1	and CACGTG	-0.0162204	2	and GCCGGC	-0.0308857	0	and GTCGAC	0.0362424	1	and TCGCGA	0.0392947	1	and TTTAAA	-0.0343518	1	and AGGCCT	-0.0196102	0	and CAGCTG	-0.0306515	3	and ATCGAT	-0.059749	1
and AAGCTT	0.0142084	2	and TTCGAA	-0.0034079	2	and CGTACG	-0.081788	1	and CCATGG	0.00816115	3	and CGATCG	0.0218336	1	and ACATGT	0.0293231	2	and GCGCGC	-0.015188	0	and CACGTG	-0.0273488	0	and TTCGAA	0.0378096	1	and GCGCGC	0.0428766	1	and CGTACG	-0.0294028	3	and AAGCTT	-0.0169113	0	and ACCGGT	-0.026483	0	and AGATCT	-0.0585005	1
and TCCGGA	0.0156911	1	and GCTAGC	-0.000392711	3	and GTCGAC	-0.0719995	0	and TCTAGA	0.0113672	0	and GCATGC	0.0235358	0	and GTTAAC	0.0342373	2	and GATATC	-0.0142686	1	and GACGTC	-0.0254909	2	and CCTAGG	0.0418709	2	and TTCGAA	0.0487904	0	and GTTAAC	-0.0292684	3	and AGCGCT	-0.00927446	1	and CCATGG	-0.0229281	3	and TGCGCA	-0.0465861	0
and CTCGAG	0.0171506	1	and TCTAGA	0.00029396	2	and ATCGAT	-0.0595343	1	and CACGTG	0.0142764	4	and TCGCGA	0.0255382	1	and CGATCG	0.0351053	1	and CGTACG	-0.0119862	3	and GGCGCC	-0.0223646	0	and CCATGG	0.0443537	0	and CCGCGG	0.0488168	3	and CTCGAG	-0.0283388	2	and TCGCGA	-0.00826397	3	and CACGTG	-0.0220185	2	and GTCGAC	-0.0417985	0
and TTCGAA	0.01793	3	and ACATGT	0.00249423	0	and ACGCGT	-0.0557523	0	and TCATGA	0.0192114	3	and CCGCGG	0.0277966	3	and GGGCCC	0.0362378	1	and GTCGAC	-0.0119735	2	and AGGCCT	-0.0178193	2	and AACGTT	0.047304	1	and ACCGGT	0.0504415	2	and CCGCGG	-0.0241623	0	and GTCGAC	-0.00138991	3	and GACGTC	-0.0203277	0	and ACGCGT	-0.0400084	0
and CCCGGG	0.0192336	1	and TCATGA	0.00269837	0	and CGATCG	-0.0474467	1	and CGGCCG	0.0199387	0	and GAGCTC	0.0280535	0	and CCTAGG	0.0457545	0	and CCATGG	-0.00997818	0	and CCATGG	-0.017402	1	and GAGCTC	0.0486465	3	and CGTACG	0.0548366	0	and TTCGAA	-0.0223329	0	and TGCGCA	-0.00135015	1	and CAATTG	-0.018581	3	and TCGCGA	-0.0361776	0
and ACTAGT	0.0214965	2	and CCATGG	0.00866182	0	and TCGCGA	-0.0422466	0	and GTCGAC	0.0234448	2	and CCATGG	0.0290996	2	and GCTAGC	0.0519832	1	and AGTACT	-0.00207577	5	and CGATCG	-0.00849727	3	and ACCGGT	0.0622719	1	and GGTACC	0.0617364	2	and GTATAC	-0.00761733	3	and CCGCGG	-0.0012372	1	and TGGCCA	-0.0171316	3	and TTCGAA	-0.0325064	2
and GTCGAC	0.0228289	3	and GTTAAC	0.00972853	2	and TTCGAA	-0.0236674	2	and ACGCGT	0.0293231	2	and GTCGAC	0.0310382	3	and TGGCCA	0.060196	1	and GACGTC	-0.000854633	2	and CCGCGG	-0.00767218	0	and ACGCGT	0.0701717	2	and GACGTC	0.0693567	0	and TCTAGA	-0.00569999	3	and GGCGCC	0.00755286	1	and CGATCG	-0.0156501	1	and CGATCG	-0.0205795	1
and GGCGCC	0.0239529	1	and GAATTC	0.0105033	2	and AACGTT	0.00380835	2	and GACGTC	0.037272	2	and GCCGGC	0.0355008	3	and GTGCAC	0.064494	3	and CGATCG	-0.000107541	0	and TTCGAA	-0.000155451	2	and TCGCGA	0.0750693	2	and TCCGGA	0.0797162	2	and GGTACC	-0.00370546	3	and ACGCGT	0.0106804	1	and TTCGAA	-0.0112155	0	and TACGTA	-0.00520148	1
and CTTAAG	0.0260993	2	and GTATAC	0.0106309	0	and TACGTA	0.0124018	1	and AACGTT	0.0394557	2	and CAGCTG	0.0370838	0	and TCCGGA	0.0652745	1	and CAATTG	0.000905795	0	and GGGCCC	0.0012763	0	and TCCGGA	0.0787817	1	and CTCGAG	0.0826906	2	and ACTAGT	-0.00207577	5	and CACGTG	0.0110293	1	and GCTAGC	-0.00915086	1	and AACGTT	0.00237034	2
and CGGCCG	0.0265595	1	and ACTAGT	0.0120555	2	and AAGCTT	0.033207	2	and GCTAGC	0.0406202	0	and ATCGAT	0.0377607	1	and CACGTG	0.0660172	3	and GTGCAC	0.0108716	2	and TCGCGA	0.00332256	2	and CGATCG	0.08421	1	and GTCGAC	0.0842566	0	and TACGTA	-0.00129542	3	and TTCGAA	0.0178693	3	and TGATCA	-0.00631634	3	and TCTAGA	0.0106181	1
and TGTACA	0.0284021	2	and AGATCT	0.0122278	2	and AGTACT	0.0349887	1	and CTGCAG	0.0418885	2	and GTGCAC	0.0391353	2	and AGCGCT	0.0701717	2	and AAGCTT	0.0120555	2	and ACCGGT	0.00612398	0	and CCGCGG	0.0913446	2	and ACGCGT	0.085382	1	and ACCGGT	0.00191356	2	and TCATGA	0.0178897	3	and TCTAGA	0.0062388	0	and AAGCTT	0.0188087	2
and TGGCCA	0.0302588	0	and AACGTT	0.0142084	2	and TCTAGA	0.040903	1	and TACGTA	0.0481105	2	and GGCGCC	0.0438211	3	and CGTACG	0.0705251	3	and TCTAGA	0.0134859	3	and CGTACG	0.00818912	0	and TGGCCA	0.0921964	1	and GGCGCC	0.0897361	3	and TCGCGA	0.00382852	0	and GGGCCC	0.0215236	0	and AAGCTT	0.0253599	1	and AGTACT	0.0297479	1
and CGATCG	0.0319871	1	and TGATCA	0.0149141	0	and CTTAAG	0.0440589	3	and TGGCCA	0.0523884	2	and TCCGGA	0.0457129	3	and ACCGGT	0.0717645	3	and GTTAAC	0.0192538	3	and TCATGA	0.0107767	3	and GCCGGC	0.0946709	2	and GCATGC	0.0971745	1	and CGATCG	0.00511555	0	and TGATCA	0.0249982	3	and AACGTT	0.0328843	0	and GAATTC	0.0508558	3
and ATGCAT	0.0328843	0	and ACCGGT	0.0149786	0	and TGTACA	0.0627401	1	and ACTAGT	0.0527302	2	and GCGCGC	0.0499329	1	and GTCGAC	0.0751425	3	and AACGTT	0.0214965	2	and AAGCTT	0.0122278	2	and CTCGAG	0.0994365	3	and GCCGGC	0.100688	3	and TGATCA	0.0115644	0	and ACCGGT	0.0377607	1	and GTTAAC	0.0402464	0	and GTATAC	0.0655015	2
and CCGCGG	0.0342258	1	and ACGCGT	0.0150573	1	and GTTAAC	0.0727523	3	and CAGCTG	0.0620474	2	and AGGCCT	0.0504415	2	and CTTAAG	0.0757375	0	and CTTAAG	0.0227704	3	and CCCGGG	0.0215945	0	and GGGCCC	0.109227	1	and GCTAGC	0.10248	3	and ATTAAT	0.0297479	1	and CGTACG	0.0396018	1	and TCATGA	0.0448125	3	and TGTACA	0.0788939	1
and GAGCTC	0.0345091	0	and ATTAAT	0.0188087	2	and TGATCA	0.0804506	1	and GTTAAC	0.0728984	2	and CTGCAG	0.0506575	0	and GCGCGC	0.0808634	2	and TACGTA	0.0297585	3	and TCCGGA	0.0253627	2	and GCTAGC	0.109856	3	and CGGCCG	0.104531	3	and TCATGA	0.0299468	0	and CCCGGG	0.0419632	1	and TACGTA	0.064487	0	and GTTAAC	0.0813139	3
and GCGCGC	0.0347224	1	and CATATG	0.0214702	0	and GAATTC	0.0845711	3	and TGCGCA	0.0853584	2	and GGGCCC	0.0533016	2	and GAGCTC	0.0815359	1	and GTATAC	0.0319099	3	and GTCGAC	0.0275788	2	and GACGTC	0.112019	1	and CCTAGG	0.11048	4	and AATATT	0.0349887	1	and GCCGGC	0.0478329	1	and GTGCAC	0.0708517	3	and CTTAAG	0.0844027	3
and GCTAGC	0.0351162	0	and TACGTA	0.022113	0	and ACATGT	0.102445	1	and ATTAAT	0.0878077	1	and GGATCC	0.0594524	2	and AGGCCT	0.085382	1	and TCATGA	0.0332181	0	and CTCGAG	0.0483003	4	and AGGCCT	0.124101	3	and CCATGG	0.11286	2	and AAGCTT	0.0457744	2	and CTCGAG	0.0482187	3	and CTTAAG	0.0814303	0	and ACATGT	0.0878077	1
and ACATGT	0.0394557	2	and ATGCAT	0.0253599	1	and GTATAC	0.103068	2	and GTATAC	0.0986009	3	and CCCGGG	0.0608825	3	and GCCGGC	0.0956623	2	and TGATCA	0.0394671	0	and TGATCA	0.0528343	3	and GTGCAC	0.125795	1	and GAGCTC	0.114327	3	and CCTAGG	0.0544808	3	and TCCGGA	0.0507282	3	and ACTAGT	0.0918236	0	and GATATC	0.0892716	2
and CACGTG	0.0397937	3	and GATATC	0.0289843	0	and CAATTG	0.103089	3	and AATATT	0.102445	1	and CACGTG	0.061374	3	and GGCGCC	0.0976266	2	and GCATGC	0.0399091	0	and GATATC	0.0584647	3	and GCATGC	0.12881	1	and CCCGGG	0.118934	2	and TGTACA	0.055704	3	and CGATCG	0.0515469	4	and GTATAC	0.130662	1	and TGATCA	0.0895503	1
and GACGTC	0.0432399	3	and TTTAAA	0.0327189	2	and ACTAGT	0.115111	1	and CATATG	0.103651	3	and AGCGCT	0.0622719	1	and CTGCAG	0.109591	1	and CATATG	0.0411803	1	and TCTAGA	0.0620428	4	and CCCGGG	0.128967	1	and AGCGCT	0.124101	3	and CAATTG	0.0585427	0	and GATATC	0.0580439	3	and ATTAAT	0.139464	1	and TCATGA	0.095272	1
and GTTAAC	0.0456668	4	and AATATT	0.033207	2	and GATATC	0.119324	2	and CTTAAG	0.106496	0	and ACGCGT	0.0717645	3	and CAGCTG	0.121987	1	and ACATGT	0.0527302	2	and CAATTG	0.0726634	1	and TGCGCA	0.137056	2	and CACGTG	0.127226	0	and GATATC	0.0597631	1	and GAATTC	0.0815859	3	and TGTACA	0.150102	2	and ACTAGT	0.111097	1
and AGCGCT	0.047304	1	and TCGCGA	0.03731	1	and TCATGA	0.151399	1	and TTATAA	0.111048	1	and TGGCCA	0.0723774	2	and CCCGGG	0.123173	1	and TGTACA	0.0669474	3	and CCTAGG	0.0809381	2	and GCGCGC	0.140793	2	and TGGCCA	0.135089	3	and TTATAA	0.0645837	1	and CAATTG	0.0824633	1	and TTATAA	0.157795	1	and CAATTG	0.11488	3
and CTGCAG	0.0614202	0	and AGTACT	0.0457744	2	and ATGCAT	0.164178	1	and GTGCAC	0.111452	4	and GCTAGC	0.0730509	0	and GACGTC	0.128442	3	and ATGCAT	0.0918236	0	and GAATTC	0.0868374	3	and GGCGCC	0.154586	2	and GTGCAC	0.140063	1	and GGATCC	0.0894507	0	and AGTACT	0.101595	0	and AATATT	0.164178	1	and ATGCAT	0.139464	1
and CAGCTG	0.0736671	0	and CAATTG	0.0478767	2	and CATATG	0.181658	2	and GCATGC	0.137414	3	and CCTAGG	0.0771318	2	and CCGCGG	0.136503	2	and TTATAA	0.0998303	1	and GGATCC	0.0888251	3	and CGGCCG	0.159393	2	and GGGCCC	0.150535	3	and GAATTC	0.0895164	0	and CCTAGG	0.120768	0	and ACATGT	0.189378	3	and CATATG	0.163411	2
and GCATGC	0.0808808	0	and TGTACA	0.0518077	0	and TTTAAA	0.403039	3	and TGTACA	0.183021	4	and GACGTC	0.0871685	3	and TCGCGA	0.181309	2	and ATTAAT	0.111097	1	and AGTACT	0.0993	2	and CAGCTG	0.169576	3	and TGCGCA	0.154595	1	and CATATG	0.0946693	1	and GGATCC	0.126231	3	and CATATG	0.197999	3	and TTATAA	0.308374	4
and GTGCAC	0.0881416	2	and TTATAA	0.0672784	2	and TTATAA	0.438612	4	and ATGCAT	0.189378	3	and CGGCCG	0.0928233	3	and TGCGCA	0.250616	2	and AATATT	0.115111	1	and GGTACC	0.122909	0	and CTGCAG	0.175038	3	and CTGCAG	0.194799	3	and AGATCT	0.0993	2	and GGTACC	0.153871	0	and TTTAAA	0.202532	0	and TTTAAA	0.31531	3
and TTTAAA	0.100105	2	and CTTAAG	0.0879226	4	and ATTAAT	0.453705	4	and TTTAAA	0.194577	0	and TGCGCA	0.0953192	1	and CGGCCG	0.261199	2	and TTTAAA	0.140867	1	and ATCGAT	0.182161	3	and CACGTG	0.193979	1	and CAGCTG	0.202273	3	and ATCGAT	0.101595	0	and AGATCT	0.182161	3	and GCATGC	0.24184	4	and AATATT	0.453705	4
and AACGTT	1	5	and AAGCTT	1	5	and AATATT	1	4	and ACATGT	1	5	and ACCGGT	1	5	and ACGCGT	1	4	and ACTAGT	1	5	and AGATCT	1	5	and AGCGCT	1	4	and AGGCCT	1	5	and AGTACT	1	5	and ATCGAT	1	4	and ATGCAT	1	4	and ATTAAT	1	4
average cut/10kb	0.516343			3.37424			6.99086			3.7928			0.215512			0.0889197			1.48532			3.61357			0.351524			2.3446			2.6856			0.471468			3.52022			4.69501
for r<-0.05 p<0.003

## Sheet: chr1 C
Pearson for	CAATTG	Similarity	Pearson for	CACGTG	Similarity	Pearson for	CAGCTG	Similarity	Pearson for	CATATG	Similarity	Pearson for	CCATGG	Similarity	Pearson for	CCCGGG	Similarity	Pearson for	CCGCGG	Similarity	Pearson for	CCTAGG	Similarity	Pearson for	CGATCG	Similarity	Pearson for	CGGCCG	Similarity	Pearson for	CGTACG	Similarity	Pearson for	CTCGAG	Similarity	Pearson for	CTGCAG	Similarity	Pearson for	CTTAAG	Similarity
and CTGCAG	-0.153598	2	and AATATT	-0.176319	0	and AATATT	-0.264108	0	and AGGCCT	-0.150831	0	and ATTAAT	-0.151641	1	and ATTAAT	-0.182615	0	and AATATT	-0.114807	0	and TTTAAA	-0.207571	1	and TCATGA	-0.0598155	3	and CATATG	-0.107271	0	and AATATT	-0.081788	1	and CATATG	-0.118385	0	and AATATT	-0.256765	0	and ATCGAT	-0.0938902	0
and GCATGC	-0.126421	3	and CATATG	-0.137749	2	and TTATAA	-0.191052	0	and CTGCAG	-0.138264	2	and AATATT	-0.144651	1	and TTATAA	-0.164671	0	and TTATAA	-0.107414	0	and TTATAA	-0.160301	1	and TTATAA	-0.0590193	1	and AATATT	-0.104799	0	and TTTAAA	-0.0740081	1	and TTATAA	-0.116166	0	and TTATAA	-0.205385	0	and GGATCC	-0.0899171	0
and GTGCAC	-0.126259	2	and TTATAA	-0.134821	0	and ATTAAT	-0.188957	0	and CACGTG	-0.137749	2	and TTATAA	-0.121252	1	and AATATT	-0.142804	0	and CATATG	-0.0971866	0	and AATATT	-0.158239	1	and AATATT	-0.0474467	1	and TTATAA	-0.0997146	0	and TTATAA	-0.068588	1	and ATTAAT	-0.113998	0	and ATTAAT	-0.202415	0	and AGATCT	-0.081136	2
and CAGCTG	-0.117844	2	and ATTAAT	-0.119428	0	and AGTACT	-0.182938	2	and AGCGCT	-0.135478	0	and TTTAAA	-0.121092	0	and TTTAAA	-0.138911	0	and GATATC	-0.0880371	0	and ATTAAT	-0.140559	1	and TGTACA	-0.0465258	0	and ATGCAT	-0.0842752	1	and ATTAAT	-0.0674036	1	and AATATT	-0.099221	0	and GATATC	-0.154444	0	and GGTACC	-0.0711692	1
and TGGCCA	-0.0852533	2	and TCATGA	-0.0990902	2	and GATATC	-0.161825	0	and CAGCTG	-0.130123	2	and AGTACT	-0.0745307	0	and ATGCAT	-0.120631	0	and ATTAAT	-0.0787943	0	and ACATGT	-0.109459	0	and TCTAGA	-0.044905	2	and GATATC	-0.0809723	0	and TCATGA	-0.0476912	0	and ATGCAT	-0.0937146	0	and CAATTG	-0.153598	2	and CCCGGG	-0.055556	0
and AGGCCT	-0.0837006	0	and GATATC	-0.0917731	0	and ATCGAT	-0.141078	0	and CTCGAG	-0.118385	0	and GATATC	-0.0711982	1	and CATATG	-0.117432	0	and ATGCAT	-0.0749606	1	and ATGCAT	-0.10792	0	and GAATTC	-0.0384309	3	and TCATGA	-0.0809301	0	and ATGCAT	-0.0447131	0	and TTTAAA	-0.0911636	0	and AGTACT	-0.141063	2	and GGGCCC	-0.0547177	0
and CACGTG	-0.0729818	2	and GAATTC	-0.0900034	0	and GAATTC	-0.131533	0	and CCCGGG	-0.117432	0	and ATCGAT	-0.0624259	1	and TCATGA	-0.0926239	0	and TCTAGA	-0.0585871	0	and CATATG	-0.0876814	1	and CATATG	-0.033642	1	and ATTAAT	-0.073685	0	and GTATAC	-0.041255	3	and TGTACA	-0.0500952	0	and CATATG	-0.138264	2	and CCTAGG	-0.0508667	3
and AGCGCT	-0.0698395	0	and AGTACT	-0.0825345	2	and CATATG	-0.130123	2	and GCCGGC	-0.113063	0	and GAATTC	-0.0538144	1	and GAATTC	-0.0734417	0	and CAATTG	-0.0466823	0	and ACTAGT	-0.0623443	3	and GTCGAC	-0.0316295	3	and AGTACT	-0.0502978	0	and TGATCA	-0.0396639	0	and TCATGA	-0.0498404	2	and GAATTC	-0.10867	0	and AGTACT	-0.05072	3
and AACGTT	-0.0670549	2	and TTTAAA	-0.0821355	0	and CAATTG	-0.117844	2	and CGGCCG	-0.107271	0	and TCCGGA	-0.0513926	2	and AGTACT	-0.0623579	0	and TGATCA	-0.0465518	0	and TACGTA	-0.057243	1	and GATATC	-0.0298571	3	and ACTAGT	-0.0412516	0	and CATATG	-0.0365726	1	and ACATGT	-0.0495796	0	and TGATCA	-0.0976058	2	and TCCGGA	-0.0453328	0
and GCTAGC	-0.0625687	0	and CAATTG	-0.0729818	2	and AGATCT	-0.0947106	2	and GGCGCC	-0.104844	0	and GTATAC	-0.0457627	1	and TGTACA	-0.0599356	0	and ACATGT	-0.0464054	0	and GTATAC	-0.0561419	1	and ACATGT	-0.0294721	1	and GTATAC	-0.0351791	0	and CTTAAG	-0.0358258	1	and GAATTC	-0.0458519	2	and TCATGA	-0.094986	2	and CCATGG	-0.0448723	0
and GGCGCC	-0.0610008	0	and AAGCTT	-0.0465496	0	and TCATGA	-0.0884595	2	and AGATCT	-0.102588	1	and CTTAAG	-0.0448723	0	and CAATTG	-0.056345	0	and TCATGA	-0.0460825	0	and GCATGC	-0.0530472	0	and GTATAC	-0.0255055	1	and AGATCT	-0.0321685	0	and TGTACA	-0.0344802	3	and GTATAC	-0.0445995	0	and TTTAAA	-0.0830323	0	and GATATC	-0.0394822	1
and GCCGGC	-0.0602002	0	and TGATCA	-0.0445962	2	and TTTAAA	-0.0707945	0	and GGTACC	-0.101091	1	and TGTACA	-0.0410547	2	and CTTAAG	-0.055556	0	and GAATTC	-0.0414148	0	and TGTACA	-0.0510784	1	and ATTAAT	-0.0205795	1	and TTTAAA	-0.031807	0	and AAGCTT	-0.0306381	0	and ACTAGT	-0.0412102	2	and ATCGAT	-0.0782889	0	and CGTACG	-0.0358258	1
and CCCGGG	-0.056345	0	and TCTAGA	-0.033506	0	and TGATCA	-0.0657717	2	and CCGCGG	-0.0971866	0	and TCATGA	-0.0398912	3	and ACATGT	-0.0544579	0	and CCATGG	-0.0364031	2	and CTTAAG	-0.0508667	3	and ATGCAT	-0.0156501	1	and GGATCC	-0.0289183	2	and AGTACT	-0.0294028	3	and CTTAAG	-0.0330195	2	and AGATCT	-0.0754337	2	and CTCGAG	-0.0330195	2
and GCGCGC	-0.051284	0	and GTATAC	-0.028692	2	and TCTAGA	-0.0338496	2	and CCTAGG	-0.0876814	1	and CCGCGG	-0.0364031	2	and ACTAGT	-0.0534175	0	and ACTAGT	-0.0360995	0	and TCATGA	-0.047001	0	and AAGCTT	-0.0149033	0	and TGATCA	-0.0282539	0	and ACATGT	-0.0263759	2	and AAGCTT	-0.0329348	2	and AAGCTT	-0.0490174	3	and GAATTC	-0.0329716	2
and GGGCCC	-0.0487529	0	and AGATCT	-0.0273488	0	and CCTAGG	-0.0331845	2	and TCCGGA	-0.0835946	0	and AACGTT	-0.0296156	0	and TGATCA	-0.043332	0	and GTATAC	-0.0351246	0	and AACGTT	-0.0426997	0	and TGATCA	-0.0148501	3	and TGTACA	-0.0276943	0	and TCTAGA	-0.0216719	1	and GATATC	-0.0296216	2	and ATGCAT	-0.0436667	3	and TGATCA	-0.0213748	0
and GTTAAC	-0.0484046	2	and TGTACA	-0.0256173	4	and GGATCC	-0.0320783	0	and GTGCAC	-0.0801541	2	and TACGTA	-0.0270104	0	and GTTAAC	-0.0427451	0	and TGTACA	-0.0332041	0	and CAGCTG	-0.0331845	2	and AGATCT	-0.00849727	3	and TCTAGA	-0.0269259	0	and GAATTC	-0.019462	0	and AGTACT	-0.0283388	2	and ACTAGT	-0.0371124	2	and TCATGA	-0.0167532	0
and CCGCGG	-0.0466823	0	and ATGCAT	-0.0220185	2	and ATGCAT	-0.0306515	3	and TGCGCA	-0.0789292	2	and CATATG	-0.0234899	3	and TCTAGA	-0.0422199	0	and TTTAAA	-0.0317479	0	and GTTAAC	-0.0271148	1	and TTTAAA	-0.00657457	0	and ATCGAT	-0.0209335	1	and GATATC	-0.0192253	1	and TCTAGA	-0.0201563	4	and GGATCC	-0.0370578	0	and GCCGGC	-0.0165745	0
and TACGTA	-0.0455069	0	and GTTAAC	-0.0189751	2	and ACTAGT	-0.0279771	2	and GCTAGC	-0.0788539	1	and ATGCAT	-0.0229281	3	and GTATAC	-0.0414487	0	and AGTACT	-0.0241623	0	and TGATCA	-0.0213382	0	and GGTACC	-0.00262915	0	and GAATTC	-0.0119262	0	and GTTAAC	-0.0126448	3	and GTTAAC	-0.0161572	0	and GTATAC	-0.008682	0	and CAATTG	-0.00664309	2
and GAGCTC	-0.043865	0	and ACTAGT	-0.0162204	2	and AAGCTT	-0.0207675	3	and GGGCCC	-0.0693628	0	and AGATCT	-0.017402	1	and AAGCTT	-0.0397089	0	and GTTAAC	-0.0210408	0	and TGGCCA	-0.0185206	2	and GTTAAC	-0.00247426	0	and AAGCTT	-0.00929733	1	and ACTAGT	-0.0119862	3	and TGATCA	-0.0151646	2	and TGTACA	-0.00637545	2	and GGCGCC	-0.00589286	0
and ACATGT	-0.0325225	3	and GGATCC	-0.00893463	0	and GTATAC	-0.0192762	0	and TGGCCA	-0.0678109	2	and ACTAGT	-0.00997818	0	and GATATC	-0.0266492	0	and AAGCTT	-0.017524	1	and AAGCTT	-0.0161565	2	and TGGCCA	-0.00205847	0	and CAATTG	-0.00619588	0	and GTCGAC	-0.00959331	3	and CAATTG	-0.00653816	0	and TCTAGA	0.00601238	2	and ACCGGT	-0.00475566	0
and TGTACA	-0.0324664	2	and ATCGAT	0.0110293	1	and TTCGAA	-0.00509666	0	and GTCGAC	-0.0645229	0	and GCCGGC	-0.0084906	2	and TACGTA	-0.00781743	1	and GGATCC	-0.017285	2	and TTCGAA	-0.0143244	0	and ACTAGT	-0.000107541	0	and GGTACC	0.00258241	2	and TTCGAA	-0.00853194	1	and CGTACG	-0.0019299	1	and TTCGAA	0.0144462	0	and CCGCGG	0.00840544	0
and TCCGGA	-0.0317659	0	and CTTAAG	0.0130314	0	and GGTACC	0.00523242	0	and GCGCGC	-0.0590643	0	and TTCGAA	-0.00570211	0	and CCATGG	0.0163371	2	and AGATCT	-0.00767218	0	and GTGCAC	-0.0122698	0	and CCTAGG	0.00156308	0	and TACGTA	0.00732401	1	and CAATTG	-0.00530164	0	and ACCGGT	0.00408899	1	and GTTAAC	0.0228573	0	and TGGCCA	0.0110893	0
and GACGTC	-0.0316576	0	and CCATGG	0.013181	2	and TGTACA	0.0197474	2	and GACGTC	-0.0540734	0	and GGCGCC	-0.00535113	2	and GCATGC	0.0184398	0	and CGTACG	-0.00422547	1	and CGATCG	0.00156308	0	and CCATGG	0.00385743	1	and CCATGG	0.00784392	2	and CCGCGG	-0.00422547	1	and CCATGG	0.0103049	0	and CTTAAG	0.0290535	2	and CACGTG	0.0130314	0
and ACCGGT	-0.0287503	0	and ACATGT	0.0142764	4	and CGATCG	0.0232063	0	and TCGCGA	-0.0532782	0	and TCTAGA	-0.00212945	0	and AACGTT	0.0192336	1	and ATCGAT	-0.0012372	1	and TCTAGA	0.00452704	3	and AGTACT	0.00511555	0	and GTTAAC	0.0165674	0	and CTCGAG	-0.0019299	1	and TACGTA	0.0128798	1	and TACGTA	0.0303825	0	and AGGCCT	0.013074	2
and ATGCAT	-0.018581	3	and CGTACG	0.026527	3	and ACCGGT	0.0370838	0	and ATCGAT	-0.0469877	1	and TCGCGA	-0.0018947	0	and GTCGAC	0.0212904	1	and GTCGAC	0.00415546	1	and CGTACG	0.00576898	1	and CAATTG	0.0100632	1	and ACATGT	0.0199387	0	and GACGTC	0.00206194	3	and AACGTT	0.0171506	1	and GGTACC	0.0380618	0	and CATATG	0.0132149	1
and GTCGAC	-0.0171056	0	and TACGTA	0.0363093	3	and TACGTA	0.0370852	0	and CGTACG	-0.0365726	1	and CAATTG	0.00182842	3	and AGATCT	0.0215945	0	and CTTAAG	0.00840544	0	and GAATTC	0.00592137	0	and CTTAAG	0.0147827	0	and GCATGC	0.0253835	1	and ACCGGT	0.00421444	3	and GAGCTC	0.0175682	4	and CCTAGG	0.0417484	2	and CGATCG	0.0147827	0
and GTATAC	-0.0138776	1	and CCTAGG	0.0394797	0	and CGTACG	0.0385108	0	and ACGCGT	-0.0349154	0	and GCGCGC	0.00238065	0	and GTGCAC	0.0401316	0	and TTCGAA	0.0126793	1	and GTCGAC	0.014257	0	and AGGCCT	0.0154267	0	and AACGTT	0.0265595	1	and CCTAGG	0.00576898	1	and GTCGAC	0.021209	3	and ACATGT	0.0418885	2	and GTGCAC	0.0196834	0
and TCGCGA	-0.0126669	0	and AACGTT	0.0397937	3	and GTTAAC	0.0520953	0	and CGATCG	-0.033642	1	and CGATCG	0.00385743	1	and ATCGAT	0.0419632	1	and GGTACC	0.012979	2	and GCTAGC	0.0170133	3	and TACGTA	0.01661	1	and TTCGAA	0.0280297	1	and GAGCTC	0.0071674	0	and CGATCG	0.0214694	3	and CGATCG	0.045383	0	and TCTAGA	0.0223302	3
and CTTAAG	-0.00664309	2	and TCGCGA	0.0439699	1	and TCGCGA	0.0587993	1	and ACCGGT	-0.0278674	0	and CGTACG	0.00738906	0	and GACGTC	0.0560299	1	and ACCGGT	0.0277966	3	and GATATC	0.0178515	1	and CGTACG	0.017	1	and GTGCAC	0.0439777	1	and CCATGG	0.00738906	0	and TCGCGA	0.0227211	3	and ACCGGT	0.0506575	0	and GAGCTC	0.0226205	2
and CTCGAG	-0.00653816	0	and GTCGAC	0.0470703	3	and ACATGT	0.0620474	2	and TCTAGA	-0.0250657	1	and CGGCCG	0.00784392	2	and ACCGGT	0.0608825	3	and GTGCAC	0.0303674	1	and GACGTC	0.0192383	0	and TGCGCA	0.0173989	1	and CGATCG	0.0481269	1	and AGATCT	0.00818912	0	and GACGTC	0.0228357	3	and AACGTT	0.0614202	0	and GCGCGC	0.0226791	0
and CGGCCG	-0.00619588	0	and GGTACC	0.053104	2	and CTCGAG	0.065919	2	and CCATGG	-0.0234899	3	and ACATGT	0.00816115	3	and CGATCG	0.0622221	1	and GCATGC	0.0311687	1	and CTCGAG	0.0259759	2	and GACGTC	0.0184875	3	and GCTAGC	0.0494289	1	and AACGTT	0.0134093	3	and GCATGC	0.0236973	0	and GTCGAC	0.0620621	0	and ACTAGT	0.0227704	3
and ACGCGT	-0.00542354	0	and CGGCCG	0.0531489	1	and AACGTT	0.0736671	0	and GCATGC	-0.0133435	3	and AAGCTT	0.00866182	0	and GAGCTC	0.0685406	0	and AACGTT	0.0342258	1	and CAATTG	0.0278241	0	and GAGCTC	0.0189625	2	and CGTACG	0.051356	1	and GCTAGC	0.0151968	1	and CCTAGG	0.0259759	2	and TCGCGA	0.0690523	1	and AGCGCT	0.0239634	2
and CGTACG	-0.00530164	0	and TTCGAA	0.0579752	1	and CTTAAG	0.0748804	2	and AACGTT	-0.00785148	0	and CTCGAG	0.0103049	0	and TGGCCA	0.0725344	2	and GCTAGC	0.040004	1	and GCGCGC	0.0294006	0	and GGATCC	0.0205785	3	and CACGTG	0.0531489	1	and CGATCG	0.017	1	and GTGCAC	0.0260505	0	and CTCGAG	0.0736772	2	and TCGCGA	0.025825	0
and ACTAGT	0.000905795	0	and ACCGGT	0.061374	3	and CCGCGG	0.0791435	1	and GAGCTC	-0.0074943	0	and GTTAAC	0.0112128	0	and GCTAGC	0.0770454	0	and CTCGAG	0.0408295	1	and GCCGGC	0.0346701	2	and CTCGAG	0.0214694	3	and CTTAAG	0.0561428	0	and GGATCC	0.0190087	0	and ACGCGT	0.0287002	1	and CGTACG	0.0736777	0	and AACGTT	0.0260993	2
and CCATGG	0.00182842	3	and ACGCGT	0.0660172	3	and GTCGAC	0.0797363	0	and TGATCA	-0.0052972	3	and TGATCA	0.0121662	3	and CCTAGG	0.0847676	2	and CCTAGG	0.044625	2	and CACGTG	0.0394797	0	and ACCGGT	0.0218336	1	and CCTAGG	0.0601342	2	and GCATGC	0.0196781	0	and GCCGGC	0.0296429	1	and TCCGGA	0.0777049	0	and GTCGAC	0.028999	0
and TTCGAA	0.00276729	2	and GCCGGC	0.0701281	1	and TCCGGA	0.08713	0	and TTCGAA	-0.00382042	0	and CACGTG	0.013181	2	and CGTACG	0.0875484	1	and AGGCCT	0.0488168	3	and CCATGG	0.0398193	2	and CAGCTG	0.0232063	0	and GTCGAC	0.0726492	1	and TACGTA	0.0238999	4	and TCCGGA	0.0304308	3	and CCGCGG	0.0822286	1	and CTGCAG	0.0290535	2
and TTTAAA	0.00591697	2	and TCCGGA	0.0764105	1	and GCGCGC	0.0949747	1	and GGATCC	0.00323252	1	and CCCGGG	0.0163371	2	and GGTACC	0.0974399	2	and TACGTA	0.0489741	1	and GAGCTC	0.0410934	2	and TCGCGA	0.0235027	3	and GAGCTC	0.0788494	1	and CACGTG	0.026527	3	and TGCGCA	0.0315199	1	and CCATGG	0.101021	2	and TTCGAA	0.029119	2
and GGTACC	0.00873566	0	and TGCGCA	0.0812764	3	and CCCGGG	0.108766	0	and CTTAAG	0.0132149	1	and ACGCGT	0.0173042	0	and TTCGAA	0.107843	1	and TGGCCA	0.0506469	3	and CTGCAG	0.0417484	2	and GCTAGC	0.0240501	0	and TGGCCA	0.0793957	3	and GTGCAC	0.0302712	2	and GCGCGC	0.0356435	1	and CGGCCG	0.103662	1	and TACGTA	0.0314684	1
and CGATCG	0.0100632	1	and CCGCGG	0.08228	1	and ACGCGT	0.121987	1	and CAATTG	0.0158358	3	and GTGCAC	0.0237532	2	and CAGCTG	0.108766	0	and GACGTC	0.0681392	1	and AGCGCT	0.0418709	2	and GGGCCC	0.0302484	0	and CTCGAG	0.0823295	1	and AGCGCT	0.0351634	1	and CCGCGG	0.0408295	1	and ACGCGT	0.109591	1	and GACGTC	0.0334243	0
and TGCGCA	0.0156532	2	and GAGCTC	0.0866718	0	and GCCGGC	0.127071	1	and GAATTC	0.0204202	1	and GTCGAC	0.0272929	0	and GGATCC	0.10966	2	and GAGCTC	0.0723522	1	and CCGCGG	0.044625	2	and TTCGAA	0.0310837	3	and ACCGGT	0.0928233	3	and CAGCTG	0.0385108	0	and TGGCCA	0.0435578	0	and GCGCGC	0.111175	1	and GTATAC	0.0387649	1
and CATATG	0.0158358	3	and CGATCG	0.0895256	1	and CGGCCG	0.127934	1	and AAGCTT	0.0214702	0	and ACCGGT	0.0290996	2	and AGGCCT	0.118934	2	and CAGCTG	0.0791435	1	and ACGCGT	0.0457545	0	and AACGTT	0.0319871	1	and CTGCAG	0.103662	1	and GGGCCC	0.039408	0	and ATCGAT	0.0482187	3	and CCCGGG	0.120252	0	and GCTAGC	0.0400084	3
and TCTAGA	0.0179416	0	and TGGCCA	0.0945135	2	and GGCGCC	0.130277	1	and TACGTA	0.0295726	1	and TGCGCA	0.0350201	2	and CTGCAG	0.120252	0	and CTGCAG	0.0822286	1	and TCCGGA	0.0514232	2	and GTGCAC	0.0325275	0	and AGGCCT	0.104531	3	and ATCGAT	0.0396018	1	and AGATCT	0.0483003	4	and GACGTC	0.121637	0	and TGCGCA	0.040787	0
and CCTAGG	0.0278241	0	and GGCGCC	0.1071	1	and TGCGCA	0.13317	3	and ACTAGT	0.0411803	1	and GACGTC	0.0366855	0	and ACGCGT	0.123173	1	and CACGTG	0.08228	1	and AGTACT	0.0544808	3	and ACGCGT	0.0351053	1	and TCCGGA	0.119783	3	and TCGCGA	0.0417706	1	and GGATCC	0.0517498	2	and GCCGGC	0.123459	1	and TGTACA	0.042665	1
and GGATCC	0.0370678	1	and GGGCCC	0.108937	0	and GACGTC	0.134105	0	and GTTAAC	0.0473957	1	and GCATGC	0.0375533	3	and TCGCGA	0.128256	1	and TCGCGA	0.0875339	2	and CGGCCG	0.0601342	2	and CTGCAG	0.045383	0	and CAGCTG	0.127934	1	and GGTACC	0.0459709	3	and CAGCTG	0.065919	2	and GGCGCC	0.125373	1	and AATATT	0.0440589	3
and TCATGA	0.0383199	3	and GCGCGC	0.116024	1	and GGGCCC	0.141776	1	and TCATGA	0.0564359	3	and CCTAGG	0.0398193	2	and AGCGCT	0.128967	1	and AGCGCT	0.0913446	2	and GGCGCC	0.0631007	2	and GCATGC	0.0471226	1	and GGGCCC	0.136736	3	and CGGCCG	0.051356	1	and CTGCAG	0.0736772	2	and TGCGCA	0.132408	3	and CGGCCG	0.0561428	0
and AAGCTT	0.0478767	2	and GACGTC	0.116559	3	and CACGTG	0.14575	2	and GATATC	0.060306	2	and AGCGCT	0.0443537	0	and CACGTG	0.132504	1	and TGCGCA	0.0977748	2	and TCGCGA	0.0697521	0	and CGGCCG	0.0481269	1	and GACGTC	0.139839	1	and AGGCCT	0.0548366	0	and GCTAGC	0.0774328	2	and GGGCCC	0.146922	1	and GTTAAC	0.0666743	3
and AGTACT	0.0585427	0	and GCTAGC	0.121003	0	and CCATGG	0.148628	2	and GTATAC	0.0892189	2	and GCTAGC	0.0458127	0	and TCCGGA	0.135768	3	and GGGCCC	0.12287	3	and ACCGGT	0.0771318	2	and ATCGAT	0.0515469	4	and AGCGCT	0.159393	2	and TGGCCA	0.062013	0	and CGGCCG	0.0823295	1	and GAGCTC	0.15851	3	and TTATAA	0.0673243	3
and AGATCT	0.0726634	1	and AGGCCT	0.127226	0	and GAGCTC	0.164351	3	and AGTACT	0.0946693	1	and GGATCC	0.0768332	3	and TGCGCA	0.153869	1	and CGATCG	0.135942	1	and GGGCCC	0.0788031	2	and TCCGGA	0.0553558	3	and TCGCGA	0.175988	2	and GCGCGC	0.066234	1	and AGGCCT	0.0826906	2	and GCTAGC	0.163071	3	and CAGCTG	0.0748804	2
and GAATTC	0.0767138	3	and CCCGGG	0.132504	1	and AGCGCT	0.169576	3	and ACATGT	0.103651	3	and GGTACC	0.0769641	2	and GCCGGC	0.177022	3	and ACGCGT	0.136503	2	and AGATCT	0.0809381	2	and CCCGGG	0.0622221	1	and CCCGGG	0.242245	3	and GGCGCC	0.0671812	1	and GGCGCC	0.0867189	1	and CACGTG	0.166362	2	and ACGCGT	0.0757375	0
and GATATC	0.0814664	1	and GCATGC	0.134064	2	and GCTAGC	0.175129	3	and TGTACA	0.112568	3	and GAGCTC	0.0983067	0	and GCGCGC	0.209418	1	and TCCGGA	0.14031	3	and CCCGGG	0.0847676	2	and GCGCGC	0.0718208	1	and ACGCGT	0.261199	2	and ACGCGT	0.0705251	3	and GGTACC	0.0867388	0	and AGCGCT	0.175038	3	and ATGCAT	0.0814303	0
and ATCGAT	0.0824633	1	and CAGCTG	0.14575	2	and GCATGC	0.196159	3	and TTTAAA	0.142789	1	and CTGCAG	0.101021	2	and GGCGCC	0.212186	3	and CCCGGG	0.229177	3	and TGCGCA	0.0870284	0	and GGCGCC	0.0772828	1	and GCGCGC	0.292554	2	and CTGCAG	0.0736777	0	and AGCGCT	0.0994365	3	and GCATGC	0.187189	3	and ATTAAT	0.0844027	3
and TTATAA	0.0968979	3	and CTCGAG	0.148649	1	and GTGCAC	0.197508	3	and ATTAAT	0.163411	2	and AGGCCT	0.11286	2	and CCGCGG	0.229177	3	and GCGCGC	0.333119	2	and AGGCCT	0.11048	4	and AGCGCT	0.08421	1	and TGCGCA	0.330958	2	and CCCGGG	0.0875484	1	and TTCGAA	0.105688	3	and AGGCCT	0.194799	3	and GCATGC	0.0848242	0
and TGATCA	0.101838	3	and CTGCAG	0.166362	2	and AGGCCT	0.202273	3	and TTATAA	0.17116	2	and GGGCCC	0.130515	2	and CGGCCG	0.242245	3	and GCCGGC	0.388963	4	and GGTACC	0.112371	3	and GCCGGC	0.0845726	1	and GGCGCC	0.338201	4	and TGCGCA	0.101724	1	and CACGTG	0.148649	1	and TGGCCA	0.223808	3	and AAGCTT	0.0879226	4
and AATATT	0.103089	3	and AGCGCT	0.193979	1	and TGGCCA	0.264834	3	and AATATT	0.181658	2	and TGGCCA	0.13699	4	and GGGCCC	0.299854	2	and GGCGCC	0.428095	4	and ATCGAT	0.120768	0	and CACGTG	0.0895256	1	and GCCGGC	0.346826	4	and GCCGGC	0.167087	1	and GGGCCC	0.213433	0	and GTGCAC	0.228024	3	and ACATGT	0.106496	0
and ATTAAT	0.11488	3	and GTGCAC	0.228301	4	and CTGCAG	0.33217	5	and ATGCAT	0.197999	3	and CAGCTG	0.148628	2	and CTCGAG	0.446854	1	and CGGCCG	0.478334	4	and GGATCC	0.16343	2	and CCGCGG	0.135942	1	and CCGCGG	0.478334	4	and TCCGGA	0.211365	1	and CCCGGG	0.446854	1	and CAGCTG	0.33217	5	and TTTAAA	0.173778	3
and CAATTG	1	5	and CACGTG	1	5	and CAGCTG	1	5	and CATATG	1	4	and CCATGG	1	5	and CCCGGG	1	3	and CCGCGG	1	4	and CCTAGG	1	5	and CGATCG	1	4	and CGGCCG	1	4	and CGTACG	1	4	and CTCGAG	1	5	and CTGCAG	1	5	and CTTAAG	1	5
average cut/10kb	2.16648			0.846537			3.43463			3.59363			3.05568			0.566482			0.110803			2.03435			0.0360111			0.127147			0.0493075			0.468698			3.22105			2.34709

## Sheet: chr1 G
Pearson for	GAATTC	Similarity	Pearson for	GACGTC	Similarity	Pearson for	GAGCTC	Similarity	Pearson for	GATATC	Similarity	Pearson for	GCATGC	Similarity	Pearson for	GCCGGC	Similarity	Pearson for	GCGCGC	Similarity	Pearson for	GCTAGC	Similarity	Pearson for	GGATCC	Similarity	Pearson for	GGCGCC	Similarity	Pearson for	GGGCCC	Similarity	Pearson for	GGTACC	Similarity	Pearson for	GTATAC	Similarity	Pearson for	GTCGAC	Similarity	Pearson for	GTGCAC	Similarity	Pearson for	GTTAAC	Similarity
and CAGCTG	-0.131533	0	and AATATT	-0.100768	0	and AATATT	-0.171363	0	and CAGCTG	-0.161825	0	and AGATCT	-0.144621	1	and AATATT	-0.1812	0	and TTATAA	-0.111479	0	and AATATT	-0.139252	1	and TTTAAA	-0.201169	0	and ATTAAT	-0.150082	0	and AATATT	-0.188152	0	and TTTAAA	-0.187814	1	and AGATCT	-0.0757547	1	and AGTACT	-0.0430485	1	and AATATT	-0.179168	0	and ATCGAT	-0.0976489	0
and GCATGC	-0.110656	1	and TCATGA	-0.0845879	2	and ATTAAT	-0.145041	0	and CTGCAG	-0.154444	0	and GATATC	-0.141914	1	and ATTAAT	-0.147703	0	and AATATT	-0.108201	0	and ATTAAT	-0.109108	1	and ATTAAT	-0.139519	1	and AATATT	-0.14877	0	and ATTAAT	-0.186198	0	and ATGCAT	-0.129075	0	and GGTACC	-0.0669455	3	and TCATGA	-0.0397421	3	and ATTAAT	-0.143533	0	and AGATCT	-0.0751546	0
and CTGCAG	-0.10867	0	and TTATAA	-0.081254	0	and TTATAA	-0.116592	0	and GCATGC	-0.141914	1	and AATATT	-0.1371	1	and TTATAA	-0.1447	0	and ATTAAT	-0.0935844	0	and AGTACT	-0.105749	3	and AATATT	-0.123966	1	and TTATAA	-0.145751	0	and TTTAAA	-0.184304	0	and TTATAA	-0.122149	1	and GCCGGC	-0.059303	0	and AATATT	-0.039412	0	and GATATC	-0.140917	0	and GGATCC	-0.0672062	0
and CACGTG	-0.0900034	0	and ATTAAT	-0.0755142	0	and TTTAAA	-0.092581	0	and GTGCAC	-0.140917	0	and AGTACT	-0.136389	0	and CATATG	-0.113063	0	and TGATCA	-0.0844762	0	and TCATGA	-0.102426	0	and ACATGT	-0.119637	1	and TCATGA	-0.11169	0	and TTATAA	-0.165268	0	and AATATT	-0.114297	1	and CCTAGG	-0.0561419	1	and GATATC	-0.0305142	1	and AGTACT	-0.127448	2	and GGTACC	-0.0638219	3
and TGGCCA	-0.0884865	0	and GAATTC	-0.0660096	2	and GATATC	-0.0793362	2	and TGGCCA	-0.0992823	0	and CAATTG	-0.126421	3	and TTTAAA	-0.102545	0	and TCATGA	-0.066383	0	and TTATAA	-0.0922076	1	and ATGCAT	-0.115517	1	and CATATG	-0.104844	0	and ATGCAT	-0.0940229	1	and ATTAAT	-0.109275	1	and AGGCCT	-0.0549327	0	and CATATG	-0.0291132	0	and CAATTG	-0.126259	2	and CAATTG	-0.0484046	2
and AGGCCT	-0.0828755	0	and AGTACT	-0.0595275	2	and TCATGA	-0.0758839	2	and AGCGCT	-0.0961227	0	and ATCGAT	-0.119875	1	and TCATGA	-0.093526	0	and GATATC	-0.0608368	0	and GATATC	-0.0915337	1	and TTATAA	-0.0964861	1	and TGATCA	-0.0850656	0	and AGTACT	-0.0701762	0	and CATATG	-0.101091	1	and TCCGGA	-0.0481914	0	and ATTAAT	-0.0283531	0	and TTATAA	-0.119417	0	and CCCGGG	-0.0427451	0
and AGCGCT	-0.0824395	0	and CATATG	-0.0540734	0	and GAATTC	-0.0656006	2	and CACGTG	-0.0917731	0	and ATTAAT	-0.113296	1	and ATGCAT	-0.0887286	1	and CATATG	-0.0590643	0	and CATATG	-0.0788539	1	and CTTAAG	-0.0899171	0	and GATATC	-0.079417	0	and CATATG	-0.0693628	0	and ACATGT	-0.0935326	2	and ATCGAT	-0.0465637	1	and TGATCA	-0.0269831	1	and AGATCT	-0.0961707	0	and GGCGCC	-0.0402652	0
and GTGCAC	-0.0768486	0	and GATATC	-0.0534562	2	and ATCGAT	-0.0594403	2	and GCTAGC	-0.0915337	1	and GAATTC	-0.110656	1	and TGATCA	-0.069001	0	and AGTACT	-0.0525142	0	and CAATTG	-0.0625687	0	and ACTAGT	-0.0690463	0	and TCTAGA	-0.0693867	0	and TCATGA	-0.0654374	0	and TGTACA	-0.076838	3	and GGCGCC	-0.0462095	0	and TTATAA	-0.0202861	0	and CATATG	-0.0801541	2	and GGGCCC	-0.0399095	0
and CCCGGG	-0.0734417	0	and TGATCA	-0.0451809	2	and TGATCA	-0.0591482	2	and CCGCGG	-0.0880371	0	and TCATGA	-0.0838455	3	and TGTACA	-0.0620084	0	and CAATTG	-0.051284	0	and GAATTC	-0.0512735	0	and GTTAAC	-0.0672062	0	and ACTAGT	-0.0685128	0	and ACATGT	-0.0608528	0	and CTTAAG	-0.0711692	1	and CCATGG	-0.0457627	1	and ATGCAT	-0.0186317	1	and ATCGAT	-0.0793256	0	and TCCGGA	-0.0365635	0
and GACGTC	-0.0660096	2	and CAATTG	-0.0316576	0	and AGATCT	-0.050083	4	and CGGCCG	-0.0809723	0	and TGATCA	-0.0826925	3	and GATATC	-0.0617578	0	and AAGCTT	-0.0497465	1	and AGATCT	-0.0456792	2	and AACGTT	-0.0631082	0	and TGTACA	-0.0623354	0	and GATATC	-0.0547587	0	and GTATAC	-0.0669455	3	and CTCGAG	-0.0445995	0	and ACTAGT	-0.0169236	0	and GAATTC	-0.0768486	0	and GCCGGC	-0.0314831	0
and GAGCTC	-0.0656006	2	and ATCGAT	-0.0265419	3	and ACTAGT	-0.0485658	2	and GGCGCC	-0.079417	0	and TTATAA	-0.0741567	1	and ACTAGT	-0.0603338	0	and TGTACA	-0.0438409	0	and ATCGAT	-0.041203	0	and GCATGC	-0.0528187	1	and TTTAAA	-0.0610132	0	and CTTAAG	-0.0547177	0	and GTTAAC	-0.0638219	3	and GGATCC	-0.0431218	1	and ATCGAT	-0.0156761	1	and TCATGA	-0.076449	2	and TCGCGA	-0.029323	0
and CCATGG	-0.0538144	1	and AGATCT	-0.0254909	2	and AGTACT	-0.0449551	2	and GAGCTC	-0.0793362	2	and CCTAGG	-0.0530472	0	and CAATTG	-0.0602002	0	and GAATTC	-0.0397155	0	and TGATCA	-0.0218281	0	and GTGCAC	-0.0493932	0	and CAATTG	-0.0610008	0	and GAATTC	-0.0494422	0	and AACGTT	-0.0622188	2	and CCCGGG	-0.0414487	0	and TGTACA	-0.0108011	0	and TGATCA	-0.0683107	2	and AGTACT	-0.0292684	3
and ACATGT	-0.0513465	1	and ATGCAT	-0.0203277	0	and CAATTG	-0.043865	0	and CCATGG	-0.0711982	1	and GGATCC	-0.0528187	1	and GTATAC	-0.059303	0	and ATGCAT	-0.035365	1	and GTATAC	-0.0182314	1	and GTATAC	-0.0431218	1	and ATGCAT	-0.056572	1	and CAATTG	-0.0487529	0	and ACTAGT	-0.057109	3	and CGTACG	-0.041255	3	and GTATAC	-0.00808321	3	and GGATCC	-0.0493932	0	and CCTAGG	-0.0271148	1
and GCTAGC	-0.0512735	0	and GTATAC	-0.0182829	2	and ATGCAT	-0.0416302	1	and AGGCCT	-0.0704513	0	and GGTACC	-0.0512039	0	and AAGCTT	-0.0541004	1	and AGATCT	-0.0348191	0	and ACTAGT	-0.0181388	3	and GCCGGC	-0.0400239	2	and ACATGT	-0.0537698	0	and ACTAGT	-0.0477097	0	and GCATGC	-0.0512039	0	and CGGCCG	-0.0351791	0	and GAATTC	-0.00561714	0	and AAGCTT	-0.0349354	1	and GATATC	-0.0254487	1
and GGGCCC	-0.0494422	0	and TCTAGA	-0.0176025	2	and GTATAC	-0.0287583	0	and TGCGCA	-0.0683238	0	and AAGCTT	-0.0349587	1	and ACATGT	-0.0539679	0	and TCTAGA	-0.0317573	0	and GGATCC	-0.0110456	0	and TGTACA	-0.0399962	0	and AAGCTT	-0.0490938	1	and TGTACA	-0.0439761	0	and TCATGA	-0.0443475	0	and CCGCGG	-0.0351246	0	and TTTAAA	-0.00322842	0	and CCTAGG	-0.0122698	0	and CCGCGG	-0.0210408	0
and GGCGCC	-0.0469355	0	and TTTAAA	-0.0151945	0	and TCTAGA	-0.027293	4	and ACATGT	-0.0644782	1	and CATATG	-0.0133435	3	and AGTACT	-0.0517281	0	and ATCGAT	-0.0289791	1	and ATGCAT	-0.00915086	1	and CTGCAG	-0.0370578	0	and GAATTC	-0.0469355	0	and GTTAAC	-0.0399095	0	and TACGTA	-0.0313738	3	and TTCGAA	-0.0334745	0	and AAGCTT	0.00197679	0	and TCTAGA	-0.00814062	0	and CACGTG	-0.0189751	2
and CTCGAG	-0.0458519	2	and AAGCTT	-0.00863678	0	and AAGCTT	-0.0228515	3	and GCCGGC	-0.0617578	0	and TCTAGA	-0.00770456	0	and GGATCC	-0.0400239	2	and TTTAAA	-0.0200657	0	and TGTACA	-0.00869937	1	and CAGCTG	-0.0320783	0	and GTATAC	-0.0462095	0	and TCTAGA	-0.0345325	0	and AAGCTT	-0.0261824	0	and GAGCTC	-0.0287583	0	and AGATCT	0.00249627	0	and GTATAC	-0.0080992	2	and CTCGAG	-0.0161572	0
and CCGCGG	-0.0414148	0	and TTCGAA	-0.00413505	3	and TGTACA	-0.01452	0	and GCGCGC	-0.0608368	0	and GTATAC	-0.00681589	1	and TCTAGA	-0.0365375	0	and ACTAGT	-0.015188	0	and TTTAAA	-0.00847037	1	and CGGCCG	-0.0289183	2	and GTTAAC	-0.0402652	0	and TGATCA	-0.0330818	0	and TGGCCA	-0.0176618	2	and CACGTG	-0.028692	2	and CAATTG	0.00313025	2	and TTTAAA	-0.00283356	0	and CGTACG	-0.0126448	3
and GCGCGC	-0.0397155	0	and ACTAGT	-0.000854633	2	and ACATGT	-0.0113973	0	and ACGCGT	-0.0593624	0	and TCCGGA	0.00220214	0	and GTTAAC	-0.0314831	0	and GGATCC	-0.0148138	0	and AAGCTT	-0.000392711	3	and AAGCTT	-0.0267878	0	and AGTACT	-0.0400423	0	and GTATAC	-0.02138	0	and GAATTC	-0.0172143	0	and TCGCGA	-0.028335	0	and CGTACG	0.00607664	0	and TCGCGA	-0.0025119	1	and AGCGCT	-0.0105648	0
and AACGTT	-0.0390901	2	and CGTACG	0.00206194	3	and CATATG	-0.0074943	0	and GGGCCC	-0.0547587	0	and TCGCGA	0.00642512	1	and AGATCT	-0.0308857	0	and TACGTA	-0.0104945	1	and GGTACC	0.00722173	1	and TACGTA	-0.0243521	0	and AGATCT	-0.0223646	0	and AAGCTT	-0.00856736	1	and AGTACT	-0.00370546	3	and ACCGGT	-0.0270246	2	and CGATCG	0.00910688	2	and GTTAAC	0.00501699	2	and TGATCA	-0.00363455	0
and CGATCG	-0.0384309	3	and TGTACA	0.00284453	2	and GTTAAC	0.000929114	0	and GACGTC	-0.0534562	2	and ACGCGT	0.0155748	1	and GAATTC	-0.0209759	0	and GTATAC	-0.000267343	0	and TCCGGA	0.00861553	0	and CCGCGG	-0.017285	2	and CTTAAG	-0.00589286	0	and TACGTA	-0.00273675	0	and CGATCG	-0.00262915	0	and GTCGAC	-0.0256989	2	and CCTAGG	0.00941315	2	and ACTAGT	0.0108716	2	and CGATCG	-0.00247426	0
and ATGCAT	-0.0364752	1	and GGTACC	0.0115039	2	and CGTACG	0.0071674	0	and GTCGAC	-0.0527931	2	and CCCGGG	0.0184398	0	and CTTAAG	-0.0165745	0	and GGTACC	0.000122065	0	and TCTAGA	0.00953943	3	and AGCGCT	-0.0160484	0	and CCATGG	-0.00535113	2	and AGATCT	0.0012763	0	and GCGCGC	0.000122065	0	and CGATCG	-0.0255055	1	and TACGTA	0.0116385	1	and CTTAAG	0.0196834	0	and AGGCCT	0.000362829	0
and CTTAAG	-0.0329716	2	and GTTAAC	0.0133897	2	and TTCGAA	0.00783574	2	and AACGTT	-0.052253	0	and CGTACG	0.0196781	0	and TTCGAA	-0.0107193	1	and CCATGG	0.00238065	0	and CGTACG	0.0151968	1	and TCATGA	-0.0149687	3	and TACGTA	-0.00134283	1	and AACGTT	0.0126239	0	and GTCGAC	0.00245304	2	and TGGCCA	-0.0246688	0	and TCTAGA	0.0117991	0	and CCATGG	0.0237532	2	and GAGCTC	0.000929114	0
and TACGTA	-0.0318416	0	and CGATCG	0.0184875	3	and CTCGAG	0.0175682	4	and TACGTA	-0.0504847	1	and ACCGGT	0.0235358	0	and CCATGG	-0.0084906	2	and ACATGT	0.00718119	0	and CCTAGG	0.0170133	3	and GCGCGC	-0.0148138	0	and GGATCC	0.00243009	2	and ATCGAT	0.0215236	0	and CGGCCG	0.00258241	2	and AGCGCT	-0.0230849	0	and GGATCC	0.0119765	0	and GGTACC	0.024302	2	and TCTAGA	0.00418332	1
and TTTAAA	-0.0244979	2	and CCTAGG	0.0192383	0	and CGATCG	0.0189625	2	and ATGCAT	-0.0493227	1	and CTCGAG	0.0236973	0	and TACGTA	-0.00777681	1	and GTTAAC	0.00719628	0	and TCGCGA	0.0208537	1	and GCTAGC	-0.0110456	0	and ATCGAT	0.00755286	1	and CGATCG	0.0302484	0	and AGCGCT	0.00458005	0	and TGCGCA	-0.0227754	0	and AACGTT	0.01429	0	and CTCGAG	0.0260505	0	and GTGCAC	0.00501699	2
and TCCGGA	-0.0238089	2	and TCGCGA	0.0208744	3	and GGTACC	0.0204972	0	and TCGCGA	-0.0479754	2	and CGGCCG	0.0253835	1	and AACGTT	0.00925221	1	and GTCGAC	0.0117259	1	and CGATCG	0.0240501	0	and CACGTG	-0.00893463	0	and GTCGAC	0.0183517	1	and GCATGC	0.0336086	1	and CAGCTG	0.00523242	0	and GGGCCC	-0.02138	0	and GGTACC	0.0147182	0	and CGTACG	0.0302712	2	and GAATTC	0.00618821	2
and ACGCGT	-0.0227072	0	and CTCGAG	0.0228357	3	and CTTAAG	0.0226205	2	and TGTACA	-0.0418398	1	and CCGCGG	0.0311687	1	and GTCGAC	0.0151242	1	and CTTAAG	0.0226791	0	and TACGTA	0.0306433	1	and TCTAGA	-0.00769354	2	and GGTACC	0.0212345	2	and GTCGAC	0.0361742	0	and GCTAGC	0.00722173	1	and GATATC	-0.0194737	2	and ACATGT	0.017802	2	and CCGCGG	0.0303674	1	and GCGCGC	0.00719628	0
and GCCGGC	-0.0209759	0	and GGATCC	0.0233675	2	and TCCGGA	0.0273542	2	and ACCGGT	-0.041188	0	and GTTAAC	0.0330997	0	and GGTACC	0.0243086	2	and CCTAGG	0.0294006	0	and GTTAAC	0.0322775	1	and TGATCA	-0.00354989	3	and AACGTT	0.0239529	1	and ACGCGT	0.0362378	1	and CAATTG	0.00873566	0	and CAGCTG	-0.0192762	0	and TTCGAA	0.0204849	0	and CGATCG	0.0325275	0	and AAGCTT	0.00972853	2
and ACTAGT	-0.0196871	0	and TACGTA	0.0279066	3	and ACCGGT	0.0280535	0	and CTTAAG	-0.0394822	1	and GGGCCC	0.0336086	1	and CTCGAG	0.0296429	1	and TTCGAA	0.0334305	1	and AACGTT	0.0351162	0	and ACGCGT	-0.00276049	0	and TTCGAA	0.0277203	1	and TCCGGA	0.0381475	2	and GACGTC	0.0115039	2	and GACGTC	-0.0182829	2	and GCTAGC	0.0211423	2	and TCCGGA	0.0350956	0	and CCATGG	0.0112128	0
and CGTACG	-0.019462	0	and TCCGGA	0.0312191	3	and TCGCGA	0.0305725	3	and TCCGGA	-0.0343038	2	and TTCGAA	0.0358844	0	and CCTAGG	0.0346701	2	and AACGTT	0.0347224	1	and TTCGAA	0.0376712	0	and GGCGCC	0.00243009	2	and ACCGGT	0.0438211	3	and CGTACG	0.039408	0	and CCGCGG	0.012979	2	and GCTAGC	-0.0182314	1	and GCGCGC	0.0220335	1	and ACCGGT	0.0391353	2	and GACGTC	0.0133897	2
and GTATAC	-0.0174661	1	and CTTAAG	0.0334243	0	and GGATCC	0.0335308	2	and CGATCG	-0.0298571	3	and GCCGGC	0.0373166	1	and ACCGGT	0.0355008	3	and CTCGAG	0.0356435	1	and CCGCGG	0.040004	1	and CATATG	0.00323252	1	and GCTAGC	0.0521494	1	and TTCGAA	0.0418805	0	and TCTAGA	0.0134624	1	and GAATTC	-0.0174661	1	and CTCGAG	0.0225583	1	and CCCGGG	0.0401316	0	and TTCGAA	0.0161474	2
and GGTACC	-0.0172143	0	and CCATGG	0.0366855	0	and AACGTT	0.0345091	0	and CTCGAG	-0.0296216	2	and CCATGG	0.0375533	3	and GCATGC	0.0373166	1	and AGGCCT	0.0428766	1	and CTTAAG	0.0400084	3	and TTCGAA	0.00582811	2	and CCTAGG	0.0631007	2	and TCGCGA	0.0484093	1	and ACCGGT	0.0194605	4	and CAATTG	-0.0138776	1	and GTTAAC	0.0244208	1	and GTCGAC	0.0417669	2	and CGGCCG	0.0165674	0
and TTCGAA	-0.0151151	4	and ACATGT	0.037272	2	and TACGTA	0.0371488	0	and TTCGAA	-0.0294959	2	and ACTAGT	0.0399091	0	and ATCGAT	0.0478329	1	and ACCGGT	0.0499329	1	and ACATGT	0.0406202	0	and TGCGCA	0.00620664	0	and TCGCGA	0.0662707	2	and ACCGGT	0.0533016	2	and GAGCTC	0.0204972	0	and CTGCAG	-0.008682	0	and CCATGG	0.025766	0	and CGGCCG	0.0439777	1	and TCATGA	0.0179775	0
and TGCGCA	-0.0148577	0	and AACGTT	0.0432399	3	and CCTAGG	0.0410934	2	and CCCGGG	-0.0266492	0	and GTCGAC	0.0439333	0	and GTGCAC	0.0577215	1	and GAGCTC	0.0593668	1	and CCATGG	0.0458127	0	and GTCGAC	0.0119379	2	and CGTACG	0.0671812	1	and CCTAGG	0.0788031	2	and TGCGCA	0.0211937	0	and GTGCAC	-0.0080992	2	and TCGCGA	0.0266991	2	and TTCGAA	0.0446041	0	and ACCGGT	0.0187938	2
and CGGCCG	-0.0119262	0	and GCTAGC	0.0479759	0	and TGCGCA	0.0421264	1	and GTTAAC	-0.0254487	1	and CGATCG	0.0471226	1	and GAGCTC	0.0614388	1	and GCTAGC	0.0627626	1	and GACGTC	0.0479759	0	and AGGCCT	0.0142817	2	and GCATGC	0.0672846	1	and TGCGCA	0.0829236	1	and GGCGCC	0.0212345	2	and AGTACT	-0.00761733	3	and CCGCGG	0.0277287	3	and TACGTA	0.0470505	2	and ACTAGT	0.0192538	3
and ACCGGT	-0.0118772	0	and CCCGGG	0.0560299	1	and AGCGCT	0.0486465	3	and GTATAC	-0.0194737	2	and TTTAAA	0.0501318	0	and TCGCGA	0.067424	2	and CGTACG	0.066234	1	and GTCGAC	0.048396	0	and GAATTC	0.0143041	3	and CGATCG	0.0772828	1	and GCTAGC	0.0829857	1	and GATATC	0.0237939	1	and GCATGC	-0.00681589	1	and GCCGGC	0.0291361	1	and TGCGCA	0.0507806	3	and CTGCAG	0.0228573	0
and GTCGAC	-0.00779116	2	and CCGCGG	0.0681392	1	and GCGCGC	0.0593668	1	and CGTACG	-0.0192253	1	and TGCGCA	0.059482	3	and CACGTG	0.0701281	1	and GCATGC	0.0710107	1	and CGGCCG	0.0494289	1	and TCCGGA	0.0145984	4	and CTCGAG	0.0867189	1	and GACGTC	0.089976	0	and GTGCAC	0.024302	2	and ACGCGT	-0.00512195	2	and CTTAAG	0.0305502	2	and GCCGGC	0.0577215	1	and GCTAGC	0.0322775	1
and TGTACA	-0.00641339	0	and AGGCCT	0.0693567	0	and GCCGGC	0.0614388	1	and TTTAAA	-0.0172036	1	and TACGTA	0.060197	0	and GCTAGC	0.0710348	1	and CGATCG	0.0718208	1	and ACGCGT	0.0519832	1	and TCGCGA	0.0146416	2	and AGGCCT	0.0897361	3	and GTGCAC	0.0928307	1	and GCCGGC	0.0243086	2	and TGATCA	-0.00318148	1	and CACGTG	0.0335726	1	and ACGCGT	0.064494	3	and GCATGC	0.0330997	0
and TCGCGA	-0.00471272	2	and GAGCTC	0.0771465	2	and GTCGAC	0.0664539	2	and ACTAGT	-0.0142686	1	and GGCGCC	0.0672846	1	and TGGCCA	0.0712712	3	and TCGCGA	0.076344	2	and GGCGCC	0.0521494	1	and TGGCCA	0.0161736	2	and TGGCCA	0.0906972	3	and GGTACC	0.0991484	2	and TTCGAA	0.02444	0	and GCGCGC	-0.000267343	0	and GCATGC	0.0357008	0	and TGTACA	0.070431	4	and ACGCGT	0.0342373	2
and CCTAGG	0.00592137	0	and GTCGAC	0.0774136	5	and GCTAGC	0.0676203	3	and CCTAGG	0.0178515	1	and GCGCGC	0.0710107	1	and GACGTC	0.0777481	1	and TGGCCA	0.0769988	1	and TGCGCA	0.0569726	1	and CGTACG	0.0190087	0	and GAGCTC	0.0920782	1	and GCGCGC	0.0995604	1	and ACGCGT	0.0272598	2	and TCTAGA	0.000522238	1	and GGCGCC	0.0365662	1	and ATGCAT	0.0708517	3	and GTCGAC	0.0364716	2
and GTTAAC	0.00618821	2	and GCCGGC	0.0777481	1	and CCCGGG	0.0685406	0	and GGTACC	0.0237939	1	and AACGTT	0.0808808	0	and CGATCG	0.0845726	1	and ACGCGT	0.0808634	2	and GCGCGC	0.0627626	1	and CGATCG	0.0205785	3	and GACGTC	0.0926128	1	and GCCGGC	0.107034	3	and TCGCGA	0.0348843	0	and AAGCTT	0.0106309	0	and ACCGGT	0.0393245	0	and AACGTT	0.0881416	2	and ATGCAT	0.0402464	0
and AAGCTT	0.0105033	2	and TGGCCA	0.0794973	0	and CCGCGG	0.0723522	1	and GGATCC	0.0252261	3	and GACGTC	0.0835371	0	and AGCGCT	0.0946709	2	and GACGTC	0.0875966	1	and GAGCTC	0.0676203	3	and GACGTC	0.0233675	2	and ACGCGT	0.0976266	2	and CACGTG	0.108937	0	and CTGCAG	0.0380618	0	and AACGTT	0.0126496	2	and CCCGGG	0.0410566	2	and GGGCCC	0.0928307	1	and GTATAC	0.0450951	3
and GGATCC	0.0143041	3	and GCATGC	0.0835371	0	and GACGTC	0.0771465	2	and AAGCTT	0.0289843	0	and CTTAAG	0.0848242	0	and ACGCGT	0.0956623	2	and CAGCTG	0.0949747	1	and GCCGGC	0.0710348	1	and GATATC	0.0252261	3	and GTGCAC	0.0998164	1	and AGCGCT	0.109227	1	and TGATCA	0.0387323	0	and TCATGA	0.0184043	1	and GGGCCC	0.0419747	1	and GCGCGC	0.0994872	1	and AACGTT	0.0456668	4
and TCTAGA	0.0178713	2	and ACCGGT	0.0871685	3	and CGGCCG	0.0788494	1	and TCTAGA	0.0347631	3	and AGGCCT	0.0971745	1	and AGGCCT	0.100688	3	and GTGCAC	0.0994872	1	and ACCGGT	0.0730509	0	and GAGCTC	0.0335308	2	and CACGTG	0.1071	1	and GGCGCC	0.113205	3	and CGTACG	0.0459709	3	and TACGTA	0.0275479	3	and GAGCTC	0.0476351	3	and GGCGCC	0.0998164	1	and TACGTA	0.0462991	3
and CATATG	0.0204202	1	and GCGCGC	0.0875966	1	and ACGCGT	0.0815359	1	and ATCGAT	0.0580439	3	and TGTACA	0.103451	2	and GGGCCC	0.107034	3	and GGGCCC	0.0995604	1	and CCCGGG	0.0770454	0	and CAATTG	0.0370678	1	and GGGCCC	0.113205	3	and GAGCTC	0.113816	1	and TCCGGA	0.0511929	2	and ACTAGT	0.0319099	3	and GTGCAC	0.0499241	3	and GACGTC	0.106568	2	and CATATG	0.0473957	1
and TCATGA	0.0503351	3	and GGGCCC	0.089976	0	and CACGTG	0.0866718	0	and TGATCA	0.0583333	3	and GAGCTC	0.104326	1	and CTGCAG	0.123459	1	and CTGCAG	0.111175	1	and CTCGAG	0.0774328	2	and CTCGAG	0.0517498	2	and CTGCAG	0.125373	1	and GGATCC	0.116	2	and CACGTG	0.053104	2	and CTTAAG	0.0387649	1	and TCCGGA	0.0519949	1	and ACATGT	0.111452	4	and CAGCTG	0.0520953	0
and ATTAAT	0.0508558	3	and GGCGCC	0.0926128	1	and GGCGCC	0.0920782	1	and AGATCT	0.0584647	3	and AGCGCT	0.12881	1	and CAGCTG	0.127071	1	and TGCGCA	0.112522	2	and GGGCCC	0.0829857	1	and ACCGGT	0.0594524	2	and CAGCTG	0.130277	1	and CCGCGG	0.12287	3	and AGGCCT	0.0617364	2	and GTTAAC	0.0450951	3	and AGCGCT	0.0588662	3	and AGCGCT	0.125795	1	and TGGCCA	0.0639654	0
and TGATCA	0.0593125	3	and GTGCAC	0.106568	2	and CCATGG	0.0983067	0	and AGTACT	0.0597631	1	and CACGTG	0.134064	2	and CGTACG	0.167087	1	and CACGTG	0.116024	1	and AGGCCT	0.10248	3	and CCATGG	0.0768332	3	and AGCGCT	0.154586	2	and TGGCCA	0.124312	3	and CCATGG	0.0769641	2	and ATTAAT	0.0655015	2	and CTGCAG	0.0630879	2	and GAGCTC	0.129558	1	and TGTACA	0.0650669	3
and TTATAA	0.0618012	3	and AGCGCT	0.112019	1	and GCATGC	0.104326	1	and CATATG	0.060306	2	and TGGCCA	0.135143	3	and CCCGGG	0.177022	3	and AGCGCT	0.140793	2	and AGCGCT	0.109856	3	and AGATCT	0.0888251	3	and TGCGCA	0.156753	2	and CCATGG	0.130515	2	and CTCGAG	0.0867388	0	and CATATG	0.0892189	2	and CAGCTG	0.0646103	2	and AGGCCT	0.140063	1	and CTTAAG	0.0666743	3
and CAATTG	0.0767138	3	and CACGTG	0.116559	3	and GGGCCC	0.113816	1	and TTATAA	0.0674239	2	and ACATGT	0.137414	3	and TGCGCA	0.212757	2	and TCCGGA	0.153977	1	and CACGTG	0.121003	0	and AGTACT	0.0894507	0	and TCCGGA	0.174064	3	and CGGCCG	0.136736	3	and GGATCC	0.0899611	2	and TTATAA	0.0979102	2	and GACGTC	0.0660248	2	and GCTAGC	0.15038	1	and AATATT	0.0727523	3
and ATCGAT	0.0815859	3	and CTGCAG	0.121637	0	and AGGCCT	0.114327	3	and CAATTG	0.0814664	1	and GCTAGC	0.156413	1	and GCGCGC	0.259145	2	and CCCGGG	0.209418	1	and TGGCCA	0.123008	1	and GGTACC	0.0899611	2	and CCCGGG	0.212186	3	and CAGCTG	0.141776	1	and CCCGGG	0.0974399	2	and ACATGT	0.0986009	3	and AGGCCT	0.066818	3	and TGGCCA	0.164793	3	and ACATGT	0.0728984	2
and AATATT	0.0845711	3	and ACGCGT	0.128442	3	and GTGCAC	0.129558	1	and TCATGA	0.0845225	3	and CTGCAG	0.187189	3	and TCCGGA	0.310254	3	and GCCGGC	0.259145	2	and GTGCAC	0.15038	1	and CCCGGG	0.10966	2	and GCGCGC	0.296918	2	and CTGCAG	0.146922	1	and GGGCCC	0.0991484	2	and TGTACA	0.101501	3	and ACGCGT	0.0696865	3	and CAGCTG	0.197508	3	and TGCGCA	0.0738732	0
and AGATCT	0.0868374	3	and CAGCTG	0.134105	0	and TGGCCA	0.147335	1	and ATTAAT	0.0892716	2	and CAGCTG	0.196159	3	and CGGCCG	0.346826	4	and CGGCCG	0.292554	2	and GCATGC	0.156413	1	and GGGCCC	0.116	2	and CGGCCG	0.338201	4	and AGGCCT	0.150535	3	and CCTAGG	0.112371	3	and AATATT	0.103068	2	and TGGCCA	0.0708788	2	and CTGCAG	0.228024	3	and ATTAAT	0.0813139	3
and AGTACT	0.0895164	0	and CGGCCG	0.139839	1	and CTGCAG	0.15851	3	and GAATTC	0.0902551	3	and GTGCAC	0.228823	3	and GGCGCC	0.383479	4	and GGCGCC	0.296918	2	and CTGCAG	0.163071	3	and ATCGAT	0.126231	3	and GCCGGC	0.383479	4	and CTCGAG	0.213433	0	and AGATCT	0.122909	0	and TTTAAA	0.119685	1	and CGGCCG	0.0799817	1	and CACGTG	0.228301	4	and TTATAA	0.083611	3
and GATATC	0.0902551	3	and TGCGCA	0.151388	1	and CAGCTG	0.164351	3	and AATATT	0.119324	2	and ATGCAT	0.24184	4	and CCGCGG	0.388963	4	and CCGCGG	0.333119	2	and CAGCTG	0.175129	3	and CCTAGG	0.16343	2	and CCGCGG	0.428095	4	and CCCGGG	0.299854	2	and ATCGAT	0.153871	0	and ATGCAT	0.130662	1	and TGCGCA	0.1157	1	and GCATGC	0.228823	3	and TTTAAA	0.11655	3
and GAATTC	1	5	and GACGTC	1	5	and GAGCTC	1	5	and GATATC	1	4	and GCATGC	1	4	and GCCGGC	1	4	and GCGCGC	1	2	and GCTAGC	1	4	and GGATCC	1	5	and GGCGCC	1	4	and GGGCCC	1	3	and GGTACC	1	5	and GTATAC	1	4	and GTCGAC	1	4	and GTGCAC	1	5	and GTTAAC	1	5
average cut/10kb	3.07313			0.236842			2.30803			1.85014			2.00055			0.288643			0.176731			1.15706			1.98947			0.25097			1.15319			1.18449			1.5108			0.128255			1.67396			1.25346

## Sheet: chr1 T
Pearson for	TACGTA	Similarity	Pearson for	TCATGA	Similarity	Pearson for	TCCGGA	Similarity	Pearson for	TCGCGA	Similarity	Pearson for	TCTAGA	Similarity	Pearson for	TGATCA	Similarity	Pearson for	TGCGCA	Similarity	Pearson for	TGGCCA	Similarity	Pearson for	TGTACA	Similarity	Pearson for	TTATAA	Similarity	Pearson for	TTCGAA	Similarity	Pearson for	TTTAAA	Similarity
and CCTAGG	-0.057243	1	and GGCGCC	-0.11169	0	and AATATT	-0.145762	0	and ATGCAT	-0.0597163	1	and GGCGCC	-0.0693867	0	and CTGCAG	-0.0976058	2	and TTATAA	-0.109085	0	and AATATT	-0.19993	0	and GGTACC	-0.076838	3	and AGGCCT	-0.23191	0	and TTATAA	-0.0547887	2	and CCTAGG	-0.207571	1
and ATCGAT	-0.0508292	1	and GCTAGC	-0.102426	0	and TTATAA	-0.142053	0	and CATATG	-0.0532782	0	and CCGCGG	-0.0585871	0	and AGCGCT	-0.0895067	0	and AATATT	-0.101636	0	and ATTAAT	-0.165057	0	and TCCGGA	-0.0701921	0	and CTGCAG	-0.205385	0	and GTATAC	-0.0334745	0	and GGATCC	-0.201169	0
and GATATC	-0.0504847	1	and CACGTG	-0.0990902	2	and ATTAAT	-0.102152	0	and GATATC	-0.0479754	2	and TCCGGA	-0.0480499	2	and GGCGCC	-0.0850656	0	and TCATGA	-0.0908609	2	and TTATAA	-0.143228	0	and AGGCCT	-0.0632595	0	and CAGCTG	-0.191052	0	and ATTAAT	-0.0325064	2	and AGATCT	-0.188453	0
and CAATTG	-0.0455069	0	and AGGCCT	-0.0971371	0	and TTTAAA	-0.10032	0	and AATATT	-0.0422466	0	and CGATCG	-0.044905	2	and GCGCGC	-0.0844762	0	and CATATG	-0.0789292	2	and AGTACT	-0.131983	0	and GGCGCC	-0.0623354	0	and GGGCCC	-0.165268	0	and ACTAGT	-0.031903	0	and GGTACC	-0.187814	1
and AGATCT	-0.0432505	0	and CTGCAG	-0.094986	2	and TCATGA	-0.0892834	2	and TTATAA	-0.0416125	0	and CCCGGG	-0.0422199	0	and GCATGC	-0.0826925	3	and AGATCT	-0.0685159	0	and ATCGAT	-0.106526	0	and GCCGGC	-0.0620084	0	and CCCGGG	-0.164671	0	and GATATC	-0.0294959	2	and GGGCCC	-0.184304	0
and GAATTC	-0.0318416	0	and GCCGGC	-0.093526	0	and CATATG	-0.0835946	0	and TCATGA	-0.0376755	2	and GCCGGC	-0.0365375	0	and GCCGGC	-0.069001	0	and GATATC	-0.0683238	0	and GATATC	-0.0992823	0	and CCCGGG	-0.0599356	0	and CCTAGG	-0.160301	1	and TCATGA	-0.0243476	2	and ATCGAT	-0.178174	0
and GGTACC	-0.0313738	3	and CCCGGG	-0.0926239	0	and ATGCAT	-0.0807711	0	and TTTAAA	-0.0364996	0	and TGCGCA	-0.0347084	0	and GTGCAC	-0.0683107	2	and AGTACT	-0.064677	0	and GAATTC	-0.0884865	0	and AGATCT	-0.0591088	0	and GGCGCC	-0.145751	0	and AATATT	-0.0236674	2	and AGGCCT	-0.173277	0
and TCATGA	-0.0271209	0	and TGCGCA	-0.0908609	2	and TGTACA	-0.0701921	0	and ATTAAT	-0.0361776	0	and GGGCCC	-0.0345325	0	and CAGCTG	-0.0657717	2	and ATGCAT	-0.0553638	3	and CAATTG	-0.0852533	2	and CCTAGG	-0.0510784	1	and GCCGGC	-0.1447	0	and AGTACT	-0.0223329	0	and CCCGGG	-0.138911	0
and CCATGG	-0.0270104	0	and TCCGGA	-0.0892834	2	and ACATGT	-0.0640114	0	and TGTACA	-0.0296777	0	and CAGCTG	-0.0338496	2	and TCCGGA	-0.0621037	2	and ACTAGT	-0.0546519	0	and TTTAAA	-0.0776128	0	and CTCGAG	-0.0500952	0	and TGGCCA	-0.143228	0	and TGGCCA	-0.0219642	0	and CCATGG	-0.121092	0
and GGATCC	-0.0243521	0	and CAGCTG	-0.0884595	2	and AGTACT	-0.0628921	0	and GTTAAC	-0.029323	0	and CACGTG	-0.033506	0	and GAGCTC	-0.0591482	2	and TTTAAA	-0.0510024	0	and CATATG	-0.0678109	2	and CGATCG	-0.0465258	0	and TCCGGA	-0.142053	0	and TTTAAA	-0.0216958	2	and GCCGGC	-0.102545	0
and TCCGGA	-0.0198864	1	and AGCGCT	-0.0878185	0	and TGATCA	-0.0621037	2	and GTATAC	-0.028335	0	and GCGCGC	-0.0317573	0	and AGGCCT	-0.0467405	0	and ATTAAT	-0.0465861	0	and AGATCT	-0.0649971	0	and GGGCCC	-0.0439761	0	and CACGTG	-0.134821	0	and TGCGCA	-0.0174771	1	and TCCGGA	-0.10032	0
and ACGCGT	-0.0117205	3	and GACGTC	-0.0845879	2	and ACTAGT	-0.0619179	0	and ACATGT	-0.0232204	0	and GAGCTC	-0.027293	4	and CCGCGG	-0.0465518	0	and TGATCA	-0.0459181	2	and TCATGA	-0.0582582	2	and GCGCGC	-0.0438409	0	and GGTACC	-0.122149	1	and ACATGT	-0.0174228	0	and GAGCTC	-0.092581	0
and GCGCGC	-0.0104945	1	and GCATGC	-0.0838455	3	and AAGCTT	-0.0562042	0	and ACTAGT	-0.0181427	0	and CGGCCG	-0.0269259	0	and TGCGCA	-0.0459181	2	and TGTACA	-0.041328	2	and ACTAGT	-0.0296233	0	and GATATC	-0.0418398	1	and CCATGG	-0.121252	1	and GAATTC	-0.0151151	4	and CTCGAG	-0.0911636	0
and TGATCA	-0.00841396	0	and CGGCCG	-0.0809301	0	and CCATGG	-0.0513926	2	and TGATCA	-0.0150545	2	and ATCGAT	-0.0263219	2	and GACGTC	-0.0451809	2	and AAGCTT	-0.0403813	1	and TGATCA	-0.0286937	2	and ATCGAT	-0.0418103	0	and GTGCAC	-0.119417	0	and TCTAGA	-0.0143839	2	and CTGCAG	-0.0830323	0
and CCCGGG	-0.00781743	1	and GTCGAC	-0.0805241	2	and GTATAC	-0.0481914	0	and CAATTG	-0.0126669	0	and CATATG	-0.0250657	1	and CACGTG	-0.0445962	2	and TCTAGA	-0.0347084	0	and GTATAC	-0.0246688	0	and TGCGCA	-0.041328	2	and GAGCTC	-0.116592	0	and CCTAGG	-0.0143244	0	and CACGTG	-0.0821355	0
and GCCGGC	-0.00777681	1	and GTGCAC	-0.076449	2	and TCTAGA	-0.0480499	2	and ATCGAT	-0.00826397	3	and CGTACG	-0.0216719	1	and CCCGGG	-0.043332	0	and GTATAC	-0.0227754	0	and TTCGAA	-0.0219642	0	and CCATGG	-0.0410547	2	and CTCGAG	-0.116166	0	and ATGCAT	-0.0112155	0	and TGGCCA	-0.0776128	0
and TCGCGA	-0.00646599	1	and GAGCTC	-0.0758839	2	and CTTAAG	-0.0453328	0	and TACGTA	-0.00646599	1	and AGCGCT	-0.0211716	2	and CGTACG	-0.0396639	0	and TTCGAA	-0.0174771	1	and CCTAGG	-0.0185206	2	and GGATCC	-0.0399962	0	and GCGCGC	-0.111479	0	and GCCGGC	-0.0107193	1	and CGTACG	-0.0740081	1
and GTCGAC	-0.00551227	3	and GCGCGC	-0.066383	0	and GTTAAC	-0.0365635	0	and GAATTC	-0.00471272	2	and CTCGAG	-0.0201563	4	and AACGTT	-0.0385442	0	and GAATTC	-0.0148577	0	and GGTACC	-0.0176618	2	and GTCGAC	-0.0360558	2	and TGCGCA	-0.109085	0	and CGTACG	-0.00853194	1	and CAGCTG	-0.0707945	0
and ATTAAT	-0.00520148	1	and GGGCCC	-0.0654374	0	and GATATC	-0.0343038	2	and AACGTT	-0.00447349	1	and GACGTC	-0.0176025	2	and GGGCCC	-0.0330818	0	and ATCGAT	-0.00135015	1	and ATGCAT	-0.0171316	3	and CGTACG	-0.0344802	3	and CCGCGG	-0.107414	0	and CCATGG	-0.00570211	0	and ACCGGT	-0.0662769	0
and GGGCCC	-0.00273675	0	and CGATCG	-0.0598155	3	and CAATTG	-0.0317659	0	and GTGCAC	-0.0025119	1	and TTCGAA	-0.0143839	2	and TGGCCA	-0.0286937	2	and TACGTA	0.000880164	1	and AAGCTT	-0.00403761	1	and ACGCGT	-0.0344512	2	and AGCGCT	-0.104619	0	and CAGCTG	-0.00509666	0	and GGCGCC	-0.0610132	0
and GGCGCC	-0.00134283	1	and TGGCCA	-0.0582582	2	and GAATTC	-0.0238089	2	and CCATGG	-0.0018947	0	and GTGCAC	-0.00814062	0	and CGGCCG	-0.0282539	0	and AACGTT	0.00550154	1	and CGATCG	-0.00205847	0	and CCGCGG	-0.0332041	0	and AGATCT	-0.104282	1	and GACGTC	-0.00413505	3	and TGCGCA	-0.0510024	0
and AGTACT	-0.00129542	3	and ACCGGT	-0.058169	0	and TACGTA	-0.0198864	1	and AGATCT	0.00332256	2	and GCATGC	-0.00770456	0	and TGTACA	-0.0275285	2	and GGATCC	0.00620664	0	and TCTAGA	0.00748921	0	and CAATTG	-0.0324664	2	and CGGCCG	-0.0997146	0	and CATATG	-0.00382042	0	and GTCGAC	-0.0374407	0
and TTCGAA	0.000591649	1	and ACGCGT	-0.0573047	0	and GCATGC	0.00220214	0	and AGTACT	0.00382852	0	and GGATCC	-0.00769354	2	and ACGCGT	-0.0275205	0	and CAATTG	0.0156532	2	and CTTAAG	0.0110893	0	and TCGCGA	-0.0296777	0	and GGATCC	-0.0964861	1	and AAGCTT	-0.0034079	2	and TCGCGA	-0.0364996	0
and TGCGCA	0.000880164	1	and CTCGAG	-0.0498404	2	and GCTAGC	0.00861553	0	and GCATGC	0.00642512	1	and AGTACT	-0.00569999	3	and GCTAGC	-0.0218281	0	and CGATCG	0.0173989	1	and GGATCC	0.0161736	2	and CGGCCG	-0.0276943	0	and GCTAGC	-0.0922076	1	and ACCGGT	-0.00034518	1	and AGTACT	-0.0343518	1
and AACGTT	0.00115472	3	and CGTACG	-0.0476912	0	and TTCGAA	0.00912051	3	and GTCGAC	0.00715135	3	and TTATAA	-0.00565162	1	and CTTAAG	-0.0213748	0	and GGTACC	0.0211937	0	and TGTACA	0.0190533	2	and TGATCA	-0.0275285	2	and GACGTC	-0.081254	0	and AGATCT	-0.000155451	2	and CGGCCG	-0.031807	0
and AGGCCT	0.00698616	0	and CCTAGG	-0.047001	0	and GGATCC	0.0145984	4	and TCTAGA	0.0122241	2	and AGGCCT	-0.00357974	2	and CCTAGG	-0.0213382	0	and CTCGAG	0.0315199	1	and AACGTT	0.0302588	0	and CACGTG	-0.0256173	4	and ACCGGT	-0.0794067	0	and TACGTA	0.000591649	1	and CCGCGG	-0.0317479	0
and CGGCCG	0.00732401	1	and CCGCGG	-0.0460825	0	and AACGTT	0.0156911	1	and GGATCC	0.0146416	2	and CCATGG	-0.00212945	0	and GTCGAC	-0.0210139	2	and CCATGG	0.0350201	2	and TCGCGA	0.0317084	1	and GAGCTC	-0.01452	0	and ATCGAT	-0.0792356	1	and CAATTG	0.00276729	2	and AGCGCT	-0.0307128	0
and TCTAGA	0.00753686	1	and GGTACC	-0.0443475	0	and AGATCT	0.0253627	2	and GCTAGC	0.0208537	1	and TGTACA	0.000278161	1	and ACCGGT	-0.0156365	0	and CTTAAG	0.040787	0	and TACGTA	0.0353588	0	and AGCGCT	-0.0122649	0	and GCATGC	-0.0741567	1	and GGATCC	0.00582811	2	and GAATTC	-0.0244979	2
and ACCGGT	0.010464	3	and CCATGG	-0.0398912	3	and GAGCTC	0.0273542	2	and GACGTC	0.0208744	3	and AAGCTT	0.00029396	2	and CTCGAG	-0.0151646	2	and GAGCTC	0.0421264	1	and CTCGAG	0.0435578	0	and GCTAGC	-0.00869937	1	and CGTACG	-0.068588	1	and ACGCGT	0.00624856	1	and TTCGAA	-0.0216958	2
and AATATT	0.0124018	1	and TCGCGA	-0.0376755	2	and CTCGAG	0.0304308	3	and CTCGAG	0.0227211	3	and GTATAC	0.000522238	1	and TCGCGA	-0.0150545	2	and GTGCAC	0.0507806	3	and TCCGGA	0.0447547	2	and GAATTC	-0.00641339	0	and CGATCG	-0.0590193	1	and GAGCTC	0.00783574	2	and GCGCGC	-0.0200657	0
and CTCGAG	0.0128798	1	and AACGTT	-0.0283441	0	and GACGTC	0.0312191	3	and CGATCG	0.0235027	3	and GTCGAC	0.00251558	2	and CGATCG	-0.0148501	3	and GCTAGC	0.0569726	1	and CCGCGG	0.0506469	3	and CTGCAG	-0.00637545	2	and TTCGAA	-0.0547887	2	and TGATCA	0.00802372	2	and GATATC	-0.0172036	1
and TTATAA	0.0146897	1	and TACGTA	-0.0271209	0	and GTGCAC	0.0350956	0	and ACCGGT	0.0255382	1	and AACGTT	0.00273697	0	and TACGTA	-0.00841396	0	and GCATGC	0.059482	3	and ACATGT	0.0523884	2	and TCTAGA	0.000278161	1	and GTCGAC	-0.0472836	0	and TCCGGA	0.00912051	3	and GACGTC	-0.0151945	0
and CGATCG	0.01661	1	and TTCGAA	-0.0243476	2	and GGGCCC	0.0381475	2	and CTTAAG	0.025825	0	and GTTAAC	0.00418332	1	and ACATGT	-0.0068049	3	and GTTAAC	0.0738732	0	and GTCGAC	0.0540602	0	and GACGTC	0.00284453	2	and TCGCGA	-0.0416125	0	and CCGCGG	0.0126793	1	and GCTAGC	-0.00847037	1
and AAGCTT	0.022113	0	and CTTAAG	-0.0167532	0	and TGGCCA	0.0447547	2	and GAGCTC	0.0305725	3	and CCTAGG	0.00452704	3	and ATGCAT	-0.00631634	3	and TCGCGA	0.076164	2	and ACGCGT	0.060196	1	and TTCGAA	0.0176878	0	and ACGCGT	-0.035731	0	and CTGCAG	0.0144462	0	and ACGCGT	-0.00700344	0
and CGTACG	0.0238999	4	and GGATCC	-0.0149687	3	and ACCGGT	0.0457129	3	and TGGCCA	0.0317084	1	and ACGCGT	0.00503633	0	and CATATG	-0.0052972	3	and CACGTG	0.0812764	3	and CGTACG	0.062013	0	and TGGCCA	0.0190533	2	and TCTAGA	-0.00565162	1	and GTCGAC	0.0155513	3	and CGATCG	-0.00657457	0
and GTATAC	0.0275479	3	and AAGCTT	0.00269837	0	and GTCGAC	0.0468147	3	and TTCGAA	0.0320696	3	and CTGCAG	0.00601238	2	and GTTAAC	-0.00363455	0	and TGGCCA	0.0816938	3	and GTTAAC	0.0639654	0	and ACCGGT	0.0192493	2	and AACGTT	0.00106613	2	and GTTAAC	0.0161474	2	and GTGCAC	-0.00283356	0
and GACGTC	0.0279066	3	and AGATCT	0.0107767	3	and ATCGAT	0.0507282	3	and GGTACC	0.0348843	0	and ATGCAT	0.0062388	0	and GGATCC	-0.00354989	3	and GGGCCC	0.0829236	1	and GCCGGC	0.0712712	3	and CAGCTG	0.0197474	2	and TACGTA	0.0146897	1	and TGTACA	0.0176878	0	and CAATTG	0.00591697	2
and CATATG	0.0295726	1	and TCTAGA	0.0165308	2	and GGTACC	0.0511929	2	and AAGCTT	0.03731	1	and TGGCCA	0.00748921	0	and GTATAC	-0.00318148	1	and ACATGT	0.0853584	2	and ACCGGT	0.0723774	2	and TCATGA	0.0248355	2	and TGATCA	0.0432588	1	and ATCGAT	0.0178693	3	and TCTAGA	0.00952279	1
and ACTAGT	0.0297585	3	and ATCGAT	0.0178897	3	and CCTAGG	0.0514232	2	and AGGCCT	0.0392947	1	and TACGTA	0.00753686	1	and TTCGAA	0.00802372	2	and CCTAGG	0.0870284	0	and CCCGGG	0.0725344	2	and AACGTT	0.0284021	2	and GAATTC	0.0618012	3	and AACGTT	0.01793	3	and TGATCA	0.00986347	0
and CTGCAG	0.0303825	0	and GTTAAC	0.0179775	0	and CGATCG	0.0553558	3	and CGTACG	0.0417706	1	and ACCGGT	0.00804146	0	and TTTAAA	0.00986347	0	and GTCGAC	0.094434	1	and GCGCGC	0.0769988	1	and CTTAAG	0.042665	1	and AGTACT	0.0645837	1	and GGTACC	0.02444	0	and AAGCTT	0.0327189	2
and GCTAGC	0.0306433	1	and GTATAC	0.0184043	1	and ACGCGT	0.0652745	1	and CACGTG	0.0439699	1	and TTTAAA	0.00952279	1	and AGTACT	0.0115644	0	and ACCGGT	0.0953192	1	and CGGCCG	0.0793957	3	and AAGCTT	0.0518077	0	and AAGCTT	0.0672784	2	and GGCGCC	0.0277203	1	and TCATGA	0.0344352	0
and CTTAAG	0.0314684	1	and ACATGT	0.0192114	3	and TCGCGA	0.0708012	3	and GGGCCC	0.0484093	1	and GCTAGC	0.00953943	3	and CCATGG	0.0121662	3	and CCGCGG	0.0977748	2	and GACGTC	0.0794973	0	and AGTACT	0.055704	3	and CTTAAG	0.0673243	3	and CGGCCG	0.0280297	1	and TACGTA	0.0496745	1
and AGCGCT	0.031896	1	and TGTACA	0.0248355	2	and CACGTG	0.0764105	1	and CAGCTG	0.0587993	1	and ATTAAT	0.0106181	1	and AAGCTT	0.0149141	0	and CGTACG	0.101724	1	and TGCGCA	0.0816938	3	and AATATT	0.0627401	1	and GATATC	0.0674239	2	and CTTAAG	0.029119	2	and GCATGC	0.0501318	0
and TGGCCA	0.0353588	0	and AGTACT	0.0299468	0	and CTGCAG	0.0777049	0	and GGCGCC	0.0662707	2	and ACATGT	0.0113672	0	and TCTAGA	0.0163409	2	and GCGCGC	0.112522	2	and GGCGCC	0.0906972	3	and GTTAAC	0.0650669	3	and GTTAAC	0.083611	3	and CGATCG	0.0310837	3	and AACGTT	0.100105	2
and CACGTG	0.0363093	3	and ACTAGT	0.0332181	0	and AGCGCT	0.0787817	1	and GCCGGC	0.067424	2	and TCGCGA	0.0122241	2	and ATCGAT	0.0249982	3	and CTGCAG	0.132408	3	and AGCGCT	0.0921964	1	and TACGTA	0.0659987	3	and TCATGA	0.0848364	1	and TCGCGA	0.0320696	3	and TGTACA	0.111578	1
and CAGCTG	0.0370852	0	and TTTAAA	0.0344352	0	and AGGCCT	0.0797162	2	and CTGCAG	0.0690523	1	and GGTACC	0.0134624	1	and GGTACC	0.0387323	0	and CAGCTG	0.13317	3	and CACGTG	0.0945135	2	and ACTAGT	0.0669474	3	and CAATTG	0.0968979	3	and GCGCGC	0.0334305	1	and GTTAAC	0.11655	3
and GAGCTC	0.0371488	0	and CAATTG	0.0383199	3	and CAGCTG	0.08713	0	and CCTAGG	0.0697521	0	and ACTAGT	0.0134859	3	and ACTAGT	0.0394671	0	and AGCGCT	0.137056	2	and GCTAGC	0.123008	1	and GTGCAC	0.070431	4	and GTATAC	0.0979102	2	and GCATGC	0.0358844	0	and GTATAC	0.119685	1
and GTTAAC	0.0462991	3	and ATGCAT	0.0448125	3	and CGGCCG	0.119783	3	and TCCGGA	0.0708012	3	and TGATCA	0.0163409	2	and TTATAA	0.0432588	1	and TCCGGA	0.149735	1	and GGGCCC	0.124312	3	and ATTAAT	0.0788939	1	and ACTAGT	0.0998303	1	and GCTAGC	0.0376712	0	and ACTAGT	0.140867	1
and GTGCAC	0.0470505	2	and GAATTC	0.0503351	3	and CCCGGG	0.135768	3	and AGCGCT	0.0750693	2	and TCATGA	0.0165308	2	and AGATCT	0.0528343	3	and GACGTC	0.151388	1	and AGGCCT	0.135089	3	and GTATAC	0.101501	3	and TGTACA	0.110405	1	and AGCGCT	0.0378096	1	and CATATG	0.142789	1
and ACATGT	0.0481105	2	and CATATG	0.0564359	3	and CCGCGG	0.14031	3	and TGCGCA	0.076164	2	and GAATTC	0.0178713	2	and GATATC	0.0583333	3	and CCCGGG	0.153869	1	and GCATGC	0.135143	3	and GCATGC	0.103451	2	and ACATGT	0.111048	1	and GGGCCC	0.0418805	0	and CTTAAG	0.173778	3
and CCGCGG	0.0489741	1	and GATATC	0.0845225	3	and TGCGCA	0.149735	1	and GCGCGC	0.076344	2	and CAATTG	0.0179416	0	and GAATTC	0.0593125	3	and AGGCCT	0.154595	1	and CCATGG	0.13699	4	and TTATAA	0.110405	1	and ATGCAT	0.157795	1	and GTGCAC	0.0446041	0	and ACATGT	0.194577	0
and TTTAAA	0.0496745	1	and TTATAA	0.0848364	1	and GCGCGC	0.153977	1	and CCGCGG	0.0875339	2	and CTTAAG	0.0223302	3	and AATATT	0.0804506	1	and GGCGCC	0.156753	2	and GAGCTC	0.147335	1	and TTTAAA	0.111578	1	and CATATG	0.17116	2	and AGGCCT	0.0487904	0	and ATGCAT	0.202532	0
and GCATGC	0.060197	0	and ATTAAT	0.095272	1	and GGCGCC	0.174064	3	and CCCGGG	0.128256	1	and GATATC	0.0347631	3	and ATTAAT	0.0895503	1	and GCCGGC	0.212757	2	and GTGCAC	0.164793	3	and CATATG	0.112568	3	and ATTAAT	0.308374	4	and CACGTG	0.0579752	1	and ATTAAT	0.31531	3
and ATGCAT	0.064487	0	and TGATCA	0.115215	5	and CGTACG	0.211365	1	and CGGCCG	0.175988	2	and AATATT	0.040903	1	and CAATTG	0.101838	3	and ACGCGT	0.250616	2	and CTGCAG	0.223808	3	and ATGCAT	0.150102	2	and TTTAAA	0.338128	3	and CTCGAG	0.105688	3	and TTATAA	0.338128	3
and TGTACA	0.0659987	3	and AATATT	0.151399	1	and GCCGGC	0.310254	3	and ACGCGT	0.181309	2	and AGATCT	0.0620428	4	and TCATGA	0.115215	5	and CGGCCG	0.330958	2	and CAGCTG	0.264834	3	and ACATGT	0.183021	4	and AATATT	0.438612	4	and CCCGGG	0.107843	1	and AATATT	0.403039	3
and TACGTA	1	4	and TCATGA	1	5	and TCCGGA	1	5	and TCGCGA	1	4	and TCTAGA	1	5	and TGATCA	1	5	and TGCGCA	1	4	and TGGCCA	1	5	and TGTACA	1	5	and TTATAA	1	4	and TTCGAA	1	5	and TTTAAA	1	3
average cut/10kb	0.333241			3.57645			0.363158			0.0432133			3.1446			2.72105			0.377008			2.65817			3.33213			5.28643			0.406648			10.1981

## Sheet: short
palindrome	Name example	Average restriction frequency/10kb	1st best choice	Pearson correlation	Dinucleotide similarity count	2nd best choice	Pearson correlation	Dinucleotide similarity count
AACGTT	AclI	0.516343	CAATTG	-0.0670549	2	GGATCC	-0.0631082	0
AAGCTT	HindIII	3.37424	TCCGGA	-0.0562042	0	GCCGGC	-0.0541004	1
AATATT	SspI	6.99086	CAGCTG	-0.264108	0	CTGCAG	-0.256765	0
ACATGT	PciI	3.7928	AGATCT	-0.136618	1	GGATCC	-0.119637	1
ACCGGT	AgeI	0.215512	AATATT	-0.0961033	0	TTATAA	-0.0794067	0
ACGCGT	MluI	0.0889197	AGTACT	-0.0669963	2	GATATC	-0.0593624	0
ACTAGT	SpeI	1.48532	AGATCT	-0.0799676	2	ATCGAT	-0.0753552	0
AGATCT	BglII	3.61357	TTTAAA	-0.188453	0	GCATGC	-0.144621	1
AGCGCT	AfeI	0.351524	AATATT	-0.169295	0	CATATG	-0.135478	0
AGGCCT	StuI	2.3446	AATATT	-0.244335	0	TTATAA	-0.23191	0
AGTACT	ScaI	2.6856	CAGCTG	-0.182938	2	CTGCAG	-0.141063	2
ATCGAT	ClaI	0.471468	TTTAAA	-0.178174	0	CAGCTG	-0.141078	0
ATGCAT	AvaIII	3.52022	AGATCT	-0.135672	1	GGTACC	-0.129075	0
ATTAAT	AseI	4.69501	CTGCAG	-0.202415	0	CAGCTG	-0.188957	0
CAATTG	MfeI	2.16648	CTGCAG	-0.153598	2	GCATGC	-0.126421	3
CACGTG	AcvI	0.846537	AATATT	-0.176319	0	CATATG	-0.137749	2
CAGCTG	PvuII	3.43463	AATATT	-0.264108	0	TTATAA	-0.191052	0
CATATG	NdeI	3.59363	AGGCCT	-0.150831	0	CTGCAG	-0.138264	2
CCATGG	NcoI	3.05568	ATTAAT	-0.151641	1	AATATT	-0.144651	1
CCCGGG	XmaI	0.566482	ATTAAT	-0.182615	0	TTATAA	-0.164671	0
CCGCGG	KspI	0.110803	AATATT	-0.114807	0	TTATAA	-0.107414	0
CCTAGG	AvrII	2.03435	TTTAAA	-0.207571	1	TTATAA	-0.160301	1
CGATCG	PvuI	0.0360111	TCATGA	-0.0598155	3	TTATAA	-0.0590193	1
CGGCCG	EagI	0.127147	CATATG	-0.107271	0	AATATT	-0.104799	0
CGTACG	PspLI	0.0493075	AATATT	-0.081788	1	TTTAAA	-0.0740081	1
CTCGAG	XhoI	0.468698	CATATG	-0.118385	0	TTATAA	-0.116166	0
CTGCAG	PstI	3.22105	AATATT	-0.256765	0	TTATAA	-0.205385	0
CTTAAG	AflII	2.34709	ATCGAT	-0.0938902	0	GGATCC	-0.0899171	0
GAATTC	EcoRI	3.07313	CAGCTG	-0.131533	0	GCATGC	-0.110656	1
GACGTC	ZraI	0.236842	AATATT	-0.100768	0	TCATGA	-0.0845879	2
GAGCTC	SacI	2.30803	AATATT	-0.171363	0	ATTAAT	-0.145041	0
GATATC	EcoRV	1.85014	CAGCTG	-0.161825	0	CTGCAG	-0.154444	0
GCATGC	SphI	2.00055	AGATCT	-0.144621	1	GATATC	-0.141914	1
GCCGGC	NaeI	0.288643	AATATT	-0.1812	0	ATTAAT	-0.147703	0
GCGCGC	BsePI	0.176731	TTATAA	-0.111479	0	AATATT	-0.108201	0
GCTAGC	NheI	1.15706	AATATT	-0.139252	1	ATTAAT	-0.109108	1
GGATCC	BamHI	1.98947	TTTAAA	-0.201169	0	ATTAAT	-0.139519	1
GGCGCC	KasI	0.25097	ATTAAT	-0.150082	0	AATATT	-0.14877	0
GGGCCC	ApaI	1.15319	AATATT	-0.188152	0	ATTAAT	-0.186198	0
GGTACC	KpnI	1.18449	TTTAAA	-0.187814	1	ATGCAT	-0.129075	0
GTATAC	SnaI	1.5108	AGATCT	-0.0757547	1	GGTACC	-0.0669455	3
GTCGAC	SalI	0.128255	AGTACT	-0.0430485	1	TCATGA	-0.0397421	3
GTGCAC	VneI	1.67396	AATATT	-0.179168	0	ATTAAT	-0.143533	0
GTTAAC	HpaI	1.25346	ATCGAT	-0.0976489	0	AGATCT	-0.0751546	0
TACGTA	SnaBI	0.333241	CCTAGG	-0.057243	1	ATCGAT	-0.0508292	1
TCATGA	BspHI	3.57645	GGCGCC	-0.11169	0	GCTAGC	-0.102426	0
TCCGGA	AccIII	0.363158	AATATT	-0.145762	0	TTATAA	-0.142053	0
TCGCGA	NruI	0.0432133	ATGCAT	-0.0597163	1	CATATG	-0.0532782	0
TCTAGA	XbaI	3.1446	GGCGCC	-0.0693867	0	CCGCGG	-0.0585871	0
TGATCA	BclI	2.72105	CTGCAG	-0.0976058	2	AGCGCT	-0.0895067	0
TGCGCA	AviII	0.377008	TTATAA	-0.109085	0	AATATT	-0.101636	0
TGGCCA	MscI	2.65817	AATATT	-0.19993	0	ATTAAT	-0.165057	0
TGTACA	BsrGI	3.33213	GGTACC	-0.076838	3	TCCGGA	-0.0701921	0
TTATAA	PsiI	5.28643	AGGCCT	-0.23191	0	CTGCAG	-0.205385	0
TTCGAA	AsuII	0.406648	TTATAA	-0.0547887	2	GTATAC	-0.0334745	0
TTTAAA	DraI	10.1981	CCTAGG	-0.207571	1	GGATCC	-0.201169	0
