# Supplementary material for: A combinatorial approach to the restriction of a mouse genome
Source: BMC Res Notes. 2013 Jul 22;6:284. doi: 10.1186/1756-0500-6-284 (PMC3724700; doi:10.1186/1756-0500-6-284)
Supplement: Additional file 1: Table S1 — Pearson correlation data for all tetra palindromes all mouse chromosomes. Table S2: Selection of all palindromic combinations using 3 different approaches. Table S3: Pearson correlation data for all tetra palindromes mouse chromosome 1. Table S4: Commercial names for all 4- and 6- base restriction endonucleases. Additional files. The Supplementary files S1, S2, S3, S4 are deposited in an open access repository https://easy.dans.knaw.nl/ui/datasets/id/easy-dataset:53177. http://www.persistent-identifier.nl?identifier=urn:nbn:nl:ui:13-d9zq-rm. [file 1756-0500-6-284-S1.zip › Supplementary Table S4.xls]

## Sheet: 4-cutter
Name	Length	Sequence	Overhang structure	Overhang	Synonyms	Supplier		Short list of 4-base cutters
Sse9I	4	AATT	'AATT_	4	TspEI,TasI,Tsp509I	I		AATT	, Sse9I, TasI, Tsp509I, TspEI
TasI	4	AATT	'AATT_	4	TspEI,Sse9I,Tsp509I	F		ACGT	, HpyCH4IV, MaeII, TaiI, TscI
Tsp509I	4	AATT	'AATT_	4	TspEI,Sse9I,TasI	N		AGCT	, AluI
TspEI	4	AATT	'AATT_	4	Sse9I,TasI,Tsp509I	O		ATAT
HpyCH4IV	4	ACGT	A'CG_T	2	MaeII,TaiI,TscI	N		CATG	, FatI, CviAII, Hsp92II, NlaIII
MaeII	4	ACGT	A'CG_T	2	HpyCH4IV,TaiI,TscI	M		CCGG	, BsiSI, HapII, HpaII, MspI
TaiI	4	ACGT	_ACGT'	-4	MaeII,HpyCH4IV,TscI	F		CGCG	, SelI, AccII, Bsh1236I, BstFNI, BstUI, FnuDII, MvnI
TscI	4	ACGT	_ACGT'	-4	MaeII,HpyCH4IV,TaiI	G		CTAG	, BfaI, MaeI, XspI
AluI	4	AGCT	AG'CT	0		ACEFGHIJKMNOQRSUX		GATC	, BfuCI, Bsp143I, BstENII, DpnII, Kzo9I, MboI, NdeII, Sau3AI, DpnI, BstKTI, ChaI
FatI	4	CATG	'CATG_	4	NlaIII,CviAII,Hsp92II	IN		GCGC	, Hin6I, HinP1I, HspAI, AspLEI, BstHHI, CfoI, HhaI
CviAII	4	CATG	C'AT_G	2	NlaIII,FatI,Hsp92II	N		GGCC	, BshFI, BsuRI, HaeIII, PalI, PhoI
Hsp92II	4	CATG	_CATG'	-4	NlaIII,CviAII,FatI	R		GTAC	, Csp6I, AfaI, RsaI
NlaIII	4	CATG	_CATG'	-4	CviAII,FatI,Hsp92II	GN		TATA
AciI	4	CCGC	C'CG_C	2		N		TCGA	, TaqI, EsaBC3I
BsiSI	4	CCGG	C'CG_G	2	HpaII,HapII,MspI	C		TGCA	, CviRI, HpyCH4V
HapII	4	CCGG	C'CG_G	2	HpaII,BsiSI,MspI	AK		TTAA	, MseI, Tru1I, Tru9I
HpaII	4	CCGG	C'CG_G	2	BsiSI,HapII,MspI	FGIMNOQRSUX
MspI	4	CCGG	C'CG_G	2	HpaII,BsiSI,HapII	AFGHIJKMNOQRSUX
SelI	4	CGCG	'CGCG_	4	AccII,Bsh1236I,BstFNI,BstUI,MvnI
AccII	4	CGCG	CG'CG	0	Bsh1236I,BstFNI,BstUI,MvnI	AJK
Bsh1236I	4	CGCG	CG'CG	0	AccII,BstFNI,BstUI,MvnI	F
BstFNI	4	CGCG	CG'CG	0	AccII,Bsh1236I,BstUI,MvnI	I
BstUI	4	CGCG	CG'CG	0	AccII,Bsh1236I,BstFNI,MvnI	N
FnuDII	4	CGCG	CG'CG	0	AccII,Bsh1236I,BstFNI,BstUI,MvnI
MvnI	4	CGCG	CG'CG	0	AccII,Bsh1236I,BstFNI,BstUI	M
BfaI	4	CTAG	C'TA_G	2	MaeI,XspI	N
MaeI	4	CTAG	C'TA_G	2	BfaI,XspI	M
XspI	4	CTAG	C'TA_G	2	MaeI,BfaI	K
BfuCI	4	GATC	'GATC_	4	MboI,Bsp143I,BstENII,BstKTI,DpnII,Kzo9I,NdeII,Sau3AI	N
Bsp143I	4	GATC	'GATC_	4	MboI,BfuCI,BstENII,BstKTI,DpnII,Kzo9I,NdeII,Sau3AI	F
BstENII	4	GATC	'GATC_	4	MboI,BfuCI,Bsp143I,BstKTI,DpnII,Kzo9I,NdeII,Sau3AI	I
DpnII	4	GATC	'GATC_	4	MboI,BfuCI,Bsp143I,BstENII,BstKTI,Kzo9I,NdeII,Sau3AI	N
Kzo9I	4	GATC	'GATC_	4	MboI,BfuCI,Bsp143I,BstENII,BstKTI,DpnII,NdeII,Sau3AI	I
MboI	4	GATC	'GATC_	4	BfuCI,Bsp143I,BstENII,BstKTI,DpnII,Kzo9I,NdeII,Sau3AI	ACFGKNQRUVX
NdeII	4	GATC	'GATC_	4	MboI,BfuCI,Bsp143I,BstENII,BstKTI,DpnII,Kzo9I,Sau3AI	GJMRS
Sau3AI	4	GATC	'GATC_	4	MboI,BfuCI,Bsp143I,BstENII,BstKTI,DpnII,Kzo9I,NdeII	AGHJKMNOQRSUX
DpnI	4	GATC	GA'TC	0		EFGMNRS
BstKTI	4	GATC	G_AT'C	-2	MboI,BfuCI,Bsp143I,BstENII,DpnII,Kzo9I,NdeII,Sau3AI	I
ChaI	4	GATC	_GATC'	-4	MboI,BfuCI,Bsp143I,BstENII,BstKTI,DpnII,Kzo9I,NdeII,Sau3AI
Hin6I	4	GCGC	G'CG_C	2	HhaI,AspLEI,BstHHI,CfoI,HinP1I,HspAI	F
HinP1I	4	GCGC	G'CG_C	2	HhaI,AspLEI,BstHHI,CfoI,Hin6I,HspAI	N
HspAI	4	GCGC	G'CG_C	2	HhaI,AspLEI,BstHHI,CfoI,Hin6I,HinP1I	I
AspLEI	4	GCGC	G_CG'C	-2	HhaI,BstHHI,CfoI,Hin6I,HinP1I,HspAI	I
BstHHI	4	GCGC	G_CG'C	-2	HhaI,AspLEI,CfoI,Hin6I,HinP1I,HspAI	I
CfoI	4	GCGC	G_CG'C	-2	HhaI,AspLEI,BstHHI,Hin6I,HinP1I,HspAI	GMRS
HhaI	4	GCGC	G_CG'C	-2	AspLEI,BstHHI,CfoI,Hin6I,HinP1I,HspAI	AGJKNORU
BshFI	4	GGCC	GG'CC	0	HaeIII,BsuRI,PalI,PhoI	C
BsuRI	4	GGCC	GG'CC	0	HaeIII,BshFI,PalI,PhoI	FI
HaeIII	4	GGCC	GG'CC	0	BshFI,BsuRI,PalI,PhoI	AGHIJKMNOQRSUX
PalI	4	GGCC	GG'CC	0	HaeIII,BshFI,BsuRI,PhoI	E
PhoI	4	GGCC	GG'CC	0	HaeIII,BshFI,BsuRI,PalI	N
Csp6I	4	GTAC	G'TA_C	2	RsaI,AfaI	F
AfaI	4	GTAC	GT'AC	0	RsaI,Csp6I	AK
RsaI	4	GTAC	GT'AC	0	AfaI,Csp6I	CEFGHIJMNOQRSVX
TaqI	4	TCGA	T'CG_A	2		ACEFIJMNOQRSUX
EsaBC3I	4	TCGA	TC'GA	0	TaqI
CviRI	4	TGCA	TG'CA	0	HpyCH4V	P
HpyCH4V	4	TGCA	TG'CA	0	CviRI	N
MseI	4	TTAA	T'TA_A	2	Tru1I,Tru9I	N
Tru1I	4	TTAA	T'TA_A	2	MseI,Tru9I	F
Tru9I	4	TTAA	T'TA_A	2	MseI,Tru1I	GIMR

## Sheet: 6-cutter
Name	Length	Sequence	Overhang structure	Overhang	Synonyms	Supplier		Short list of 6-base cutters
AclI	6	AACGTT	AA'CG_TT	2	Psp1406I	IN		AAATTT
Psp1406I	6	AACGTT	AA'CG_TT	2	AclI	FKM		AACGTT	, AclI, Psp1406I
HindIII	6	AAGCTT	A'AGCT_T	4		ACEFGHIJKMNOQRSUX		AAGCTT	, HindIII
SspI	6	AATATT	AAT'ATT	0		ACEFGIJKMNOQRSUX		AATATT	, SspI
BspLU11I	6	ACATGT	A'CATG_T	4	PciI	M		ACATGT	, BspLU11I, PciI
PciI	6	ACATGT	A'CATG_T	4	BspLU11I	IN		ACCGGT	, AgeI, AsiAI, BshTI, CspAI, PinAI
AgeI	6	ACCGGT	A'CCGG_T	4	AsiAI,BshTI,CspAI,PinAI	GJNR		ACGCGT	, MluI
AsiAI	6	ACCGGT	A'CCGG_T	4	AgeI,BshTI,CspAI,PinAI	I		ACTAGT	, AhlI, BcuI, SpeI
BshTI	6	ACCGGT	A'CCGG_T	4	AgeI,AsiAI,CspAI,PinAI	F		AGATCT	, BglII
CspAI	6	ACCGGT	A'CCGG_T	4	AgeI,AsiAI,BshTI,PinAI	C		AGCGCT	, AfeI, Aor51HI, Eco47III, FunI
PinAI	6	ACCGGT	A'CCGG_T	4	AgeI,AsiAI,BshTI,CspAI	MV		AGGCCT	, AatI, Eco147I, PceI, SseBI, StuI
MluI	6	ACGCGT	A'CGCG_T	4		AEFGHIJKMNOQRSUVX		AGTACT	, Acc113I, ScaI
AflIII	6	ACryGT	A'CryG_T	4		GMNS		ATATAT
AhlI	6	ACTAGT	A'CTAG_T	4	SpeI,BcuI	I		ATCGAT	, BanIII, Bsa29I, BseCI, Bsp106I, BspDI, BspXI, Bsu15I, BsuTUI, ClaI, ZhoI
BcuI	6	ACTAGT	A'CTAG_T	4	SpeI,AhlI	F		ATGCAT	, Ppu10I, AvaIII, BfrBI, EcoT22I, Mph1103I, NsiI, Zsp2I
SpeI	6	ACTAGT	A'CTAG_T	4	AhlI,BcuI	AEGHJKMNOQRSUX		ATTAAT	, AseI, PshBI, VspI
Bse1I	6	ACTGGn	ACTG_Gn'	-2	BsrI,BseNI,BsrSI	I		CAATTG	, MfeI, MunI
BseNI	6	ACTGGn	ACTG_Gn'	-2	BsrI,Bse1I,BsrSI	FG		CACGTG	, AcvI, BbrPI, Eco72I, PmaCI, PmlI
BsrI	6	ACTGGn	ACTG_Gn'	-2	Bse1I,BseNI,BsrSI	N		CAGCTG	, PvuII
BsrSI	6	ACTGGn	ACTG_Gn'	-2	BsrI,Bse1I,BseNI	R		CATATG	, FauNDI, NdeI
BglII	6	AGATCT	A'GATC_T	4		ACEFGHIJKMNOQRSUX		CCATGG	, Bsp19I, NcoI
AfeI	6	AGCGCT	AGC'GCT	0	Eco47III,Aor51HI,FunI	IN		CCCGGG	, Cfr9I, PspAI, XmaI, XmaCI, UthSI, SmaI
Aor51HI	6	AGCGCT	AGC'GCT	0	Eco47III,AfeI,FunI	AK		CCGCGG	, Cfr42I, KspI, SacII, Sfr303I, SgrBI
Eco47III	6	AGCGCT	AGC'GCT	0	AfeI,Aor51HI,FunI	EFGMOR		CCTAGG	, AspA2I, AvrII, BlnI, XmaJI
FunI	6	AGCGCT	AGC'GCT	0	Eco47III,AfeI,Aor51HI	V		CGATCG	, BspCI, Ple19I, PvuI
AatI	6	AGGCCT	AGG'CCT	0	StuI,Eco147I,PceI,SseBI	O		CGCGCG
Eco147I	6	AGGCCT	AGG'CCT	0	StuI,AatI,PceI,SseBI	F		CGGCCG	, BseX3I, BstZI, EagI, EclXI, Eco52I, XmaIII
PceI	6	AGGCCT	AGG'CCT	0	StuI,AatI,Eco147I,SseBI	I		CGTACG	, BsiWI, Pfl23II, PspLI, SplI, SunI
SseBI	6	AGGCCT	AGG'CCT	0	StuI,AatI,Eco147I,PceI	C		CTATAG
StuI	6	AGGCCT	AGG'CCT	0	AatI,Eco147I,PceI,SseBI	AEJKMNQRSUVX		CTCGAG	, BssHI, PaeR7I, Sfr274I, SlaI, TliI, XhoI, SciI
Acc113I	6	AGTACT	AGT'ACT	0	ScaI	I		CTGCAG	, BspMAI, PstI
ScaI	6	AGTACT	AGT'ACT	0	Acc113I	ACEFGJKMNOQRSVX		CTTAAG	, AflII, BfrI, BspTI, Bst98I, MspCI, Vha464I
BanIII	6	ATCGAT	AT'CG_AT	2	ClaI,Bsa29I,BseCI,Bsp106I,BspDI,BspXI,Bsu15I,BsuTUI,ZhoI	O		GAATTC	, EcoRI, FunII
Bsa29I	6	ATCGAT	AT'CG_AT	2	ClaI,BanIII,BseCI,Bsp106I,BspDI,BspXI,Bsu15I,BsuTUI,ZhoI	I		GACGTC	, ZraI, AatII
BseCI	6	ATCGAT	AT'CG_AT	2	ClaI,BanIII,Bsa29I,Bsp106I,BspDI,BspXI,Bsu15I,BsuTUI,ZhoI	C		GAGCTC	, Ecl136II, EcoICRI, Psp124BI, SacI, SstI
Bsp106I	6	ATCGAT	AT'CG_AT	2	ClaI,BanIII,Bsa29I,BseCI,BspDI,BspXI,Bsu15I,BsuTUI,ZhoI	E		GATATC	, Eco32I, EcoRV
BspDI	6	ATCGAT	AT'CG_AT	2	ClaI,BanIII,Bsa29I,BseCI,Bsp106I,BspXI,Bsu15I,BsuTUI,ZhoI	N		GCATGC	, BbuI, PaeI, SpaHI, SphI
BspXI	6	ATCGAT	AT'CG_AT	2	ClaI,BanIII,Bsa29I,BseCI,Bsp106I,BspDI,Bsu15I,BsuTUI,ZhoI	G		GCCGGC	, MroNI, NgoMIV, NaeI, PdiI
Bsu15I	6	ATCGAT	AT'CG_AT	2	ClaI,BanIII,Bsa29I,BseCI,Bsp106I,BspDI,BspXI,BsuTUI,ZhoI	F		GCGCGC	, BsePI, BssHII, PauI
BsuTUI	6	ATCGAT	AT'CG_AT	2	ClaI,BanIII,Bsa29I,BseCI,Bsp106I,BspDI,BspXI,Bsu15I,ZhoI	X		GCTAGC	, AsuNHI, NheI, BmtI
ClaI	6	ATCGAT	AT'CG_AT	2	BanIII,Bsa29I,BseCI,Bsp106I,BspDI,BspXI,Bsu15I,BsuTUI,ZhoI	AHKMNRSU		GGATCC	, BamHI
ZhoI	6	ATCGAT	AT'CG_AT	2	ClaI,BanIII,Bsa29I,BseCI,Bsp106I,BspDI,BspXI,Bsu15I,BsuTUI	V		GGCGCC	, KasI, Mly113I, NarI, EgeI, EheI, SfoI, BbeI
Ppu10I	6	ATGCAT	A'TGCA_T	4	BfrBI,EcoT22I,Mph1103I,NsiI,Zsp2I			GGGCCC	, Bsp120I, PspOMI, ApaI
AvaIII	6	ATGCAT	ATGCAT	0		BfrBI,EcoT22I,Mph1103I,NsiI,Zsp2I	>	GGTACC	, Acc65I, Asp718I, KpnI
BfrBI	6	ATGCAT	ATG'CAT	0	EcoT22I,Mph1103I,NsiI,Zsp2I	N		GTATAC	, SnaI, BssNAI, Bst1107I, BstZ17I
EcoT22I	6	ATGCAT	A_TGCA'T	-4	BfrBI,Mph1103I,NsiI,Zsp2I	AKO		GTCGAC	, SalI
Mph1103I	6	ATGCAT	A_TGCA'T	-4	BfrBI,EcoT22I,NsiI,Zsp2I	F		GTGCAC	, Alw44I, ApaLI, VneI
NsiI	6	ATGCAT	A_TGCA'T	-4	BfrBI,EcoT22I,Mph1103I,Zsp2I	EGHJMNRS		GTTAAC	, HpaI, KspAI
Zsp2I	6	ATGCAT	A_TGCA'T	-4	BfrBI,EcoT22I,Mph1103I,NsiI	I		TAATTA
AseI	6	ATTAAT	AT'TA_AT	2	VspI,PshBI	JNO		TACGTA	, BstSNI, Eco105I, SnaBI
PshBI	6	ATTAAT	AT'TA_AT	2	VspI,AseI	K		TAGCTA
VspI	6	ATTAAT	AT'TA_AT	2	AseI,PshBI	EFIR		TATATA
BsbI	6	CAACAC	CAACAC	0		>		TCATGA	, BspHI, PagI, RcaI
MfeI	6	CAATTG	C'AATT_G	4	MunI	N		TCCGGA	, AccIII, BseAI, Bsp13I, BspEI, BspMII, Kpn2I, MroI
MunI	6	CAATTG	C'AATT_G	4	MfeI	EFKM		TCGCGA	, Bsp68I, NruI
BsiI	6	CACGAG	C'ACGA_G	4	BssSI,Bst2BI			TCTAGA	, XbaI
BssSI	6	CACGAG	C'ACGA_G	4	Bst2BI	N		TGATCA	, BclI, FbaI, Ksp22I
Bst2BI	6	CACGAG	C'ACGA_G	4	BssSI	I		TGCGCA	, Acc16I, AviII, FspI, MstI, NsbI
BmgBI	6	CACGTC	CAC'GTC	0	BtrI	N		TGGCCA	, BalI, MlsI, MluNI, MscI, Msp20I
BtrI	6	CACGTC	CAC'GTC	0	BmgBI	I		TGTACA	, Bsp1407I, BsrGI, BstAUI, SspBI
AcvI	6	CACGTG	CAC'GTG	0	PmaCI,BbrPI,Eco72I,PmlI	QX		TTATAA	, PsiI
BbrPI	6	CACGTG	CAC'GTG	0	PmaCI,AcvI,Eco72I,PmlI	MO		TTCGAA	, AsuII, Bpu14I, Bsp119I, BspT104I, BstBI, Csp45I, NspV, SfuI
Eco72I	6	CACGTG	CAC'GTG	0	PmaCI,AcvI,BbrPI,PmlI	F		TTGCAA
PmaCI	6	CACGTG	CAC'GTG	0	AcvI,BbrPI,Eco72I,PmlI	AK		TTTAAA	, AhaIII, DraI
PmlI	6	CACGTG	CAC'GTG	0	PmaCI,AcvI,BbrPI,Eco72I	N
PvuII	6	CAGCTG	CAG'CTG	0		ACEFGHIJKMNOQRSUX
FauNDI	6	CATATG	CA'TA_TG	2	NdeI	I
NdeI	6	CATATG	CA'TA_TG	2	FauNDI	AEFGJKMNRS
Bsp19I	6	CCATGG	C'CATG_G	4	NcoI	I
NcoI	6	CCATGG	C'CATG_G	4	Bsp19I	ACEFGHJKMNOQRSUVX
BseYI	6	CCCAGC	C'CCAG_C	4		N
Cfr9I	6	CCCGGG	C'CCGG_G	4	SmaI,PspAI,XmaI,XmaCI	FO
PspAI	6	CCCGGG	C'CCGG_G	4	SmaI,Cfr9I,XmaI,XmaCI	E
XmaI	6	CCCGGG	C'CCGG_G	4	SmaI,Cfr9I,PspAI,XmaCI	INRU
XmaCI	6	CCCGGG	C'CCGG_G	4	SmaI,Cfr9I,PspAI,XmaI	MV
UthSI	6	CCCGGG	CC'CG_GG	2	SmaI,Cfr9I,PspAI,XmaI,XmaCI
SmaI	6	CCCGGG	CCC'GGG	0	Cfr9I,PspAI,XmaI,XmaCI	ACEFGHIJKMNOQRSUX
Cfr42I	6	CCGCGG	CC_GC'GG	-2	SacII,KspI,Sfr303I,SgrBI	F
KspI	6	CCGCGG	CC_GC'GG	-2	SacII,Cfr42I,Sfr303I,SgrBI	MS
SacII	6	CCGCGG	CC_GC'GG	-2	Cfr42I,KspI,Sfr303I,SgrBI	AEGHJKNOQRX
Sfr303I	6	CCGCGG	CC_GC'GG	-2	SacII,Cfr42I,KspI,SgrBI	I
SgrBI	6	CCGCGG	CC_GC'GG	-2	SacII,Cfr42I,KspI,Sfr303I	C
AccBSI	6	CCGCTC	CCG'CTC	0	BsrBI,MbiI	I
BsrBI	6	CCGCTC	CCG'CTC	0	AccBSI,MbiI	N
MbiI	6	CCGCTC	CCG'CTC	0	BsrBI,AccBSI	F
BsaJI	6	CCnnGG	C'CnnG_G	4	BseDI,BssECI	N
BseDI	6	CCnnGG	C'CnnG_G	4	BsaJI,BssECI	F
BssECI	6	CCnnGG	C'CnnG_G	4	BsaJI,BseDI	I
SecI	6	CCnnGG	C'CnnG_G	4	BsaJI,BseDI,BssECI
BstDSI	6	CCryGG	C'CryG_G	4	BtgI	I
BtgI	6	CCryGG	C'CryG_G	4	BstDSI	N
DsaI	6	CCryGG	C'CryG_G	4	BstDSI,BtgI
AspA2I	6	CCTAGG	C'CTAG_G	4	AvrII,BlnI,XmaJI	I
AvrII	6	CCTAGG	C'CTAG_G	4	AspA2I,BlnI,XmaJI	N
BlnI	6	CCTAGG	C'CTAG_G	4	AvrII,AspA2I,XmaJI	AKMS
XmaJI	6	CCTAGG	C'CTAG_G	4	AvrII,AspA2I,BlnI	F
BssT1I	6	CCwwGG	C'CwwG_G	4	StyI,Eco130I,EcoT14I,ErhI	I
Eco130I	6	CCwwGG	C'CwwG_G	4	StyI,BssT1I,EcoT14I,ErhI	F
EcoT14I	6	CCwwGG	C'CwwG_G	4	StyI,BssT1I,Eco130I,ErhI	AK
ErhI	6	CCwwGG	C'CwwG_G	4	StyI,BssT1I,Eco130I,EcoT14I	I
StyI	6	CCwwGG	C'CwwG_G	4	BssT1I,Eco130I,EcoT14I,ErhI	CEGJMNRS
UbaPI	6	CGAACG	CGAACG	0		>
BspCI	6	CGATCG	CG_AT'CG	-2	PvuI,Ple19I	E
Ple19I	6	CGATCG	CG_AT'CG	-2	PvuI,BspCI	I
PvuI	6	CGATCG	CG_AT'CG	-2	BspCI,Ple19I	AEFGKMNOQRSUX
BseX3I	6	CGGCCG	C'GGCC_G	4	BstZI,EagI,EclXI,Eco52I	I
BstZI	6	CGGCCG	C'GGCC_G	4	BseX3I,EagI,EclXI,Eco52I	R
EagI	6	CGGCCG	C'GGCC_G	4	BseX3I,BstZI,EclXI,Eco52I	GN
EclXI	6	CGGCCG	C'GGCC_G	4	BseX3I,BstZI,EagI,Eco52I	MS
Eco52I	6	CGGCCG	C'GGCC_G	4	BseX3I,BstZI,EagI,EclXI	FKOR
XmaIII	6	CGGCCG	C'GGCC_G	4	BseX3I,BstZI,EagI,EclXI,Eco52I
GdiII	6	CGGCCr	C'GGCC_r	4
Bsh1285I	6	CGryCG	CG_ry'CG	-2	BsiEI,BstMCI	F
BsiEI	6	CGryCG	CG_ry'CG	-2	Bsh1285I,BstMCI	N
BstMCI	6	CGryCG	CG_ry'CG	-2	Bsh1285I,BsiEI	I
McrI	6	CGryCG	CG_ry'CG	-2	Bsh1285I,BsiEI,BstMCI
BsiWI	6	CGTACG	C'GTAC_G	4	Pfl23II,PspLI,SunI	MNO
Pfl23II	6	CGTACG	C'GTAC_G	4	BsiWI,PspLI,SunI	F
PspLI	6	CGTACG	C'GTAC_G	4	BsiWI,Pfl23II,SunI	I
SplI	6	CGTACG	C'GTAC_G	4	BsiWI,Pfl23II,PspLI,SunI
SunI	6	CGTACG	C'GTAC_G	4	BsiWI,Pfl23II,PspLI	V
MspA1I	6	CmGCkG	CmG'CkG	0		INR
NspBII	6	CmGCkG	CmG'CkG	0	MspA1I
BssHI	6	CTCGAG	C'TCGA_G	4	XhoI,PaeR7I,Sfr274I,SlaI,TliI	V
PaeR7I	6	CTCGAG	C'TCGA_G	4	XhoI,BssHI,Sfr274I,SlaI,TliI	N
Sfr274I	6	CTCGAG	C'TCGA_G	4	XhoI,BssHI,PaeR7I,SlaI,TliI	I
SlaI	6	CTCGAG	C'TCGA_G	4	XhoI,BssHI,PaeR7I,Sfr274I,TliI	C
TliI	6	CTCGAG	C'TCGA_G	4	XhoI,BssHI,PaeR7I,Sfr274I,SlaI	N
XhoI	6	CTCGAG	C'TCGA_G	4	BssHI,PaeR7I,Sfr274I,SlaI,TliI	AEFGHJKMNOQRSUX
SciI	6	CTCGAG	CTC'GAG	0	XhoI,BssHI,PaeR7I,Sfr274I,SlaI,TliI
BspMAI	6	CTGCAG	C_TGCA'G	-4	PstI	X
PstI	6	CTGCAG	C_TGCA'G	-4	BspMAI	ACEFGHIJKMNOQRSUX
BspGI	6	CTGGAC	CTGGAC	0		>
BfmI	6	CTryAG	C'TryA_G	4	BstSFI,SfcI	F
BstSFI	6	CTryAG	C'TryA_G	4	BfmI,SfcI	I
SfcI	6	CTryAG	C'TryA_G	4	BfmI,BstSFI	N
SfeI	6	CTryAG	C'TryA_G	4	BfmI,BstSFI,SfcI
AflII	6	CTTAAG	C'TTAA_G	4	BfrI,BspTI,Bst98I,MspCI,Vha464I	AJKNO
BfrI	6	CTTAAG	C'TTAA_G	4	AflII,BspTI,Bst98I,MspCI,Vha464I	MO
BspTI	6	CTTAAG	C'TTAA_G	4	AflII,BfrI,Bst98I,MspCI,Vha464I	F
Bst98I	6	CTTAAG	C'TTAA_G	4	AflII,BfrI,BspTI,MspCI,Vha464I	R
MspCI	6	CTTAAG	C'TTAA_G	4	AflII,BfrI,BspTI,Bst98I,Vha464I	C
Vha464I	6	CTTAAG	C'TTAA_G	4	AflII,BfrI,BspTI,Bst98I,MspCI	I
SmlI	6	CTyrAG	C'TyrA_G	4		N
Ama87I	6	CyCGrG	C'yCGr_G	4	AvaI,BsiHKCI,BsoBI,Eco88I,NspIII	I
AvaI	6	CyCGrG	C'yCGr_G	4	Ama87I,BsiHKCI,BsoBI,Eco88I,NspIII	AEGJKMNORSU
BsiHKCI	6	CyCGrG	C'yCGr_G	4	AvaI,Ama87I,BsoBI,Eco88I,NspIII	QX
BsoBI	6	CyCGrG	C'yCGr_G	4	AvaI,Ama87I,BsiHKCI,Eco88I,NspIII	N
Eco88I	6	CyCGrG	C'yCGr_G	4	AvaI,Ama87I,BsiHKCI,BsoBI,NspIII	F
NspIII	6	CyCGrG	C'yCGr_G	4	AvaI,Ama87I,BsiHKCI,BsoBI,Eco88I	V
Nli3877I	6	CyCGrG	C_yCGr'G	-4	AvaI,Ama87I,BsiHKCI,BsoBI,Eco88I,NspIII
DrdII	6	GAACCA	GAACCA	0		>
EcoRI	6	GAATTC	G'AATT_C	4	FunII	ACEFGHIJKMNOQRSUVX
FunII	6	GAATTC	G'AATT_C	4	EcoRI	V
ZraI	6	GACGTC	GAC'GTC	0	AatII	IN
AatII	6	GACGTC	G_ACGT'C	-4	ZraI	AFGIKMNOR
Ecl136II	6	GAGCTC	GAG'CTC	0	SacI,EcoICRI,Psp124BI,SstI	F
EcoICRI	6	GAGCTC	GAG'CTC	0	SacI,Ecl136II,Psp124BI,SstI	IR
Psp124BI	6	GAGCTC	G_AGCT'C	-4	SacI,Ecl136II,EcoICRI,SstI	I
SacI	6	GAGCTC	G_AGCT'C	-4	Ecl136II,EcoICRI,Psp124BI,SstI	AFGHJKMNOQRSUX
SstI	6	GAGCTC	G_AGCT'C	-4	SacI,Ecl136II,EcoICRI,Psp124BI	C
Eco32I	6	GATATC	GAT'ATC	0	EcoRV	F
EcoRV	6	GATATC	GAT'ATC	0	Eco32I	ACEGHIJKMNOQRSUVX
BbuI	6	GCATGC	G_CATG'C	-4	SphI,PaeI,SpaHI	R
PaeI	6	GCATGC	G_CATG'C	-4	SphI,BbuI,SpaHI	F
SpaHI	6	GCATGC	G_CATG'C	-4	SphI,BbuI,PaeI	V
SphI	6	GCATGC	G_CATG'C	-4	BbuI,PaeI,SpaHI	ACEGHIJKMNOQRSX
MroNI	6	GCCGGC	G'CCGG_C	4	NaeI,NgoMIV,PdiI	I
NgoMIV	6	GCCGGC	G'CCGG_C	4	NaeI,MroNI,PdiI	NR
NaeI	6	GCCGGC	GCC'GGC	0	MroNI,NgoMIV,PdiI	ACEKMNOR
PdiI	6	GCCGGC	GCC'GGC	0	NaeI,MroNI,NgoMIV	F
BsePI	6	GCGCGC	G'CGCG_C	4	BssHII,PauI	I
BssHII	6	GCGCGC	G'CGCG_C	4	BsePI,PauI	AEJKMNOQRSVX
PauI	6	GCGCGC	G'CGCG_C	4	BsePI,BssHII	F
BstC8I	6	GCnnGC	GCn'nGC	0	Cac8I	I
Cac8I	6	GCnnGC	GCn'nGC	0	BstC8I	N
AsuNHI	6	GCTAGC	G'CTAG_C	4	NheI,BmtI	I
NheI	6	GCTAGC	G'CTAG_C	4	AsuNHI,BmtI	AEFGJKMNORSU
BmtI	6	GCTAGC	G_CTAG'C	-4	NheI,AsuNHI	IN
BmyI	6	GdGChC	G_dGCh'C	-4	SduI,Bsp1286I,MhlI	M
Bsp1286I	6	GdGChC	G_dGCh'C	-4	SduI,BmyI,MhlI	AJKNR
MhlI	6	GdGChC	G_dGCh'C	-4	SduI,BmyI,Bsp1286I	I
SduI	6	GdGChC	G_dGCh'C	-4	BmyI,Bsp1286I,MhlI	F
BamHI	6	GGATCC	G'GATC_C	4		ACEFGHIJKMNOQRSUVX
KasI	6	GGCGCC	G'GCGC_C	4	NarI,BbeI,EgeI,EheI,Mly113I,SfoI	N
Mly113I	6	GGCGCC	GG'CG_CC	2	NarI,BbeI,EgeI,EheI,KasI,SfoI	I
NarI	6	GGCGCC	GG'CG_CC	2	BbeI,EgeI,EheI,KasI,Mly113I,SfoI	EGJMNOQRX
EgeI	6	GGCGCC	GGC'GCC	0	NarI,BbeI,EheI,KasI,Mly113I,SfoI	I
EheI	6	GGCGCC	GGC'GCC	0	NarI,BbeI,EgeI,KasI,Mly113I,SfoI	FO
SfoI	6	GGCGCC	GGC'GCC	0	NarI,BbeI,EgeI,EheI,KasI,Mly113I	N
BbeI	6	GGCGCC	G_GCGC'C	-4	NarI,EgeI,EheI,KasI,Mly113I,SfoI	AK
Bsp120I	6	GGGCCC	G'GGCC_C	4	ApaI,PspOMI	FG
PspOMI	6	GGGCCC	G'GGCC_C	4	ApaI,Bsp120I	IN
ApaI	6	GGGCCC	G_GGCC'C	-4	Bsp120I,PspOMI	AEFGIJKMNOQRSUX
BspLI	6	GGnnCC	GGn'nCC	0	NlaIV,PspN4I	F
NlaIV	6	GGnnCC	GGn'nCC	0	BspLI,PspN4I	GN
PspN4I	6	GGnnCC	GGn'nCC	0	NlaIV,BspLI	I
Acc65I	6	GGTACC	G'GTAC_C	4	KpnI,Asp718I	FGINR
Asp718I	6	GGTACC	G'GTAC_C	4	KpnI,Acc65I	M
KpnI	6	GGTACC	G_GTAC'C	-4	Acc65I,Asp718I	ACEFGHIJKMNOQRSUX
AccB1I	6	GGyrCC	G'GyrC_C	4	BanI,BshNI,BspT107I	I
BanI	6	GGyrCC	G'GyrC_C	4	AccB1I,BshNI,BspT107I	ENORV
BshNI	6	GGyrCC	G'GyrC_C	4	AccB1I,BanI,BspT107I	F
BspT107I	6	GGyrCC	G'GyrC_C	4	AccB1I,BanI,BshNI	K
HgiCI	6	GGyrCC	G'GyrC_C	4	AccB1I,BanI,BshNI,BspT107I
BmgI	6	GkGCCC	GkGCCC	0		>
Bme1580I	6	GkGCmC	G_kGCm'C	-4	BseSI	N
BseSI	6	GkGCmC	G_kGCm'C	-4	Bme1580I	F
AcyI	6	GrCGyC	Gr'CG_yC	2	BsaHI,BstACI,Hin1I,Hsp92I	JM
BsaHI	6	GrCGyC	Gr'CG_yC	2	AcyI,BstACI,Hin1I,Hsp92I	N
BstACI	6	GrCGyC	Gr'CG_yC	2	AcyI,BsaHI,Hin1I,Hsp92I	I
Hin1I	6	GrCGyC	Gr'CG_yC	2	AcyI,BsaHI,BstACI,Hsp92I	FKO
Hsp92I	6	GrCGyC	Gr'CG_yC	2	AcyI,BsaHI,BstACI,Hin1I	R
BanII	6	GrGCyC	G_rGCy'C	-4	Eco24I,EcoT38I,FriOI	AGKMNOQRSVX
Eco24I	6	GrGCyC	G_rGCy'C	-4	BanII,EcoT38I,FriOI	F
EcoT38I	6	GrGCyC	G_rGCy'C	-4	BanII,Eco24I,FriOI	J
FriOI	6	GrGCyC	G_rGCy'C	-4	BanII,Eco24I,EcoT38I	I
HgiJII	6	GrGCyC	G_rGCy'C	-4	BanII,Eco24I,EcoT38I,FriOI
SnaI	6	GTATAC	GTATAC	0		BssNAI,Bst1107I,BstZ17I	>
BssNAI	6	GTATAC	GTA'TAC	0	Bst1107I,BstZ17I	I
Bst1107I	6	GTATAC	GTA'TAC	0	BssNAI,BstZ17I	FKM
BstZ17I	6	GTATAC	GTA'TAC	0	BssNAI,Bst1107I	N
SalI	6	GTCGAC	G'TCGA_C	4		ACEFGHIJKMNOQRSUX
Alw44I	6	GTGCAC	G'TGCA_C	4	ApaLI,VneI	FJMORS
ApaLI	6	GTGCAC	G'TGCA_C	4	Alw44I,VneI	AKNU
VneI	6	GTGCAC	G'TGCA_C	4	ApaLI,Alw44I	I
AccI	6	GTmkAC	GT'mk_AC	2	FblI,XmiI	AEGJKMNORSU
FblI	6	GTmkAC	GT'mk_AC	2	AccI,XmiI	I
XmiI	6	GTmkAC	GT'mk_AC	2	AccI,FblI	F
MjaIV	6	GTnnAC	GTnnAC	0		Hpy8I	>
Hpy8I	6	GTnnAC	GTn'nAC	0		F
HpaI	6	GTTAAC	GTT'AAC	0	KspAI	ACGHIJKMNOQRSUX
KspAI	6	GTTAAC	GTT'AAC	0	HpaI	F
HincII	6	GTyrAC	GTy'rAC	0	HindII	AEFGHJKNOQRUX
HindII	6	GTyrAC	GTy'rAC	0	HincII	IMS
Alw21I	6	GwGCwC	G_wGCw'C	-4	AspHI,Bbv12I,BsiHKAI	F
AspHI	6	GwGCwC	G_wGCw'C	-4	Alw21I,Bbv12I,BsiHKAI	M
Bbv12I	6	GwGCwC	G_wGCw'C	-4	Alw21I,AspHI,BsiHKAI	I
BsiHKAI	6	GwGCwC	G_wGCw'C	-4	Alw21I,AspHI,Bbv12I	N
HgiAI	6	GwGCwC	G_wGCw'C	-4	Alw21I,AspHI,Bbv12I,BsiHKAI
AcsI	6	rAATTy	r'AATT_y	4	ApoI,XapI	IM
ApoI	6	rAATTy	r'AATT_y	4	AcsI,XapI	N
XapI	6	rAATTy	r'AATT_y	4	ApoI,AcsI	F
BstNSI	6	rCATGy	r_CATG'y	-4	NspI,XceI	I
NspI	6	rCATGy	r_CATG'y	-4	BstNSI,XceI	MN
XceI	6	rCATGy	r_CATG'y	-4	NspI,BstNSI	F
Bse118I	6	rCCGGy	r'CCGG_y	4	Cfr10I,BsrFI,BssAI	I
BsrFI	6	rCCGGy	r'CCGG_y	4	Cfr10I,Bse118I,BssAI	N
BssAI	6	rCCGGy	r'CCGG_y	4	Cfr10I,Bse118I,BsrFI	C
Cfr10I	6	rCCGGy	r'CCGG_y	4	Bse118I,BsrFI,BssAI	AFGKMO
BstX2I	6	rGATCy	r'GATC_y	4	XhoII,BstYI,MflI,PsuI	I
BstYI	6	rGATCy	r'GATC_y	4	XhoII,BstX2I,MflI,PsuI	N
MflI	6	rGATCy	r'GATC_y	4	XhoII,BstX2I,BstYI,PsuI	K
PsuI	6	rGATCy	r'GATC_y	4	XhoII,BstX2I,BstYI,MflI	F
XhoII	6	rGATCy	r'GATC_y	4	BstX2I,BstYI,MflI,PsuI	GMR
LpnI	6	rGCGCy	rGC'GCy	0	HaeII,Bsp143II,BstH2I
Bsp143II	6	rGCGCy	r_GCGC'y	-4	HaeII,BstH2I	F
BstH2I	6	rGCGCy	r_GCGC'y	-4	HaeII,Bsp143II	I
HaeII	6	rGCGCy	r_GCGC'y	-4	Bsp143II,BstH2I	GJKMNORS
BstSNI	6	TACGTA	TAC'GTA	0	SnaBI,Eco105I	I
Eco105I	6	TACGTA	TAC'GTA	0	SnaBI,BstSNI	FO
SnaBI	6	TACGTA	TAC'GTA	0	BstSNI,Eco105I	ACEKMNR
BspHI	6	TCATGA	T'CATG_A	4	PagI,RcaI	N
PagI	6	TCATGA	T'CATG_A	4	BspHI,RcaI	F
RcaI	6	TCATGA	T'CATG_A	4	BspHI,PagI	MV
AccIII	6	TCCGGA	T'CCGG_A	4	BseAI,Bsp13I,BspEI,Kpn2I,MroI	EGJKR
BseAI	6	TCCGGA	T'CCGG_A	4	AccIII,Bsp13I,BspEI,Kpn2I,MroI	CM
Bsp13I	6	TCCGGA	T'CCGG_A	4	AccIII,BseAI,BspEI,Kpn2I,MroI	I
BspEI	6	TCCGGA	T'CCGG_A	4	AccIII,BseAI,Bsp13I,Kpn2I,MroI	N
BspMII	6	TCCGGA	T'CCGG_A	4	AccIII,BseAI,Bsp13I,BspEI,Kpn2I,MroI
Kpn2I	6	TCCGGA	T'CCGG_A	4	AccIII,BseAI,Bsp13I,BspEI,MroI	F
MroI	6	TCCGGA	T'CCGG_A	4	AccIII,BseAI,Bsp13I,BspEI,Kpn2I	MO
Bsp68I	6	TCGCGA	TCG'CGA	0	NruI	F
NruI	6	TCGCGA	TCG'CGA	0	Bsp68I	ACEGIJKMNOQRSUVX
Pfl1108I	6	TCGTAG	TCGTAG	0		>
Hpy178III	6	TCnnGA	TC'nn_GA	2	Hpy188III
Hpy188III	6	TCnnGA	TC'nn_GA	2		N
XbaI	6	TCTAGA	T'CTAG_A	4		AEFGHIJKMNOQRSUVX
BclI	6	TGATCA	T'GATC_A	4	FbaI,Ksp22I	CEFGJMNORSUV
FbaI	6	TGATCA	T'GATC_A	4	BclI,Ksp22I	AK
Ksp22I	6	TGATCA	T'GATC_A	4	BclI,FbaI	I
Acc16I	6	TGCGCA	TGC'GCA	0	AviII,FspI,NsbI	I
AviII	6	TGCGCA	TGC'GCA	0	Acc16I,FspI,NsbI	MV
FspI	6	TGCGCA	TGC'GCA	0	Acc16I,AviII,NsbI	JNO
MstI	6	TGCGCA	TGC'GCA	0	Acc16I,AviII,FspI,NsbI
NsbI	6	TGCGCA	TGC'GCA	0	Acc16I,AviII,FspI	F
BalI	6	TGGCCA	TGG'CCA	0	MlsI,MluNI,MscI,Msp20I	AJKR
MlsI	6	TGGCCA	TGG'CCA	0	BalI,MluNI,MscI,Msp20I	F
MluNI	6	TGGCCA	TGG'CCA	0	BalI,MlsI,MscI,Msp20I	MS
MscI	6	TGGCCA	TGG'CCA	0	BalI,MlsI,MluNI,Msp20I	NO
Msp20I	6	TGGCCA	TGG'CCA	0	BalI,MlsI,MluNI,MscI	I
Bsp1407I	6	TGTACA	T'GTAC_A	4	BsrGI,BstAUI,SspBI	FK
BsrGI	6	TGTACA	T'GTAC_A	4	Bsp1407I,BstAUI,SspBI	N
BstAUI	6	TGTACA	T'GTAC_A	4	Bsp1407I,BsrGI,SspBI	I
SspBI	6	TGTACA	T'GTAC_A	4	Bsp1407I,BsrGI,BstAUI	M
PsiI	6	TTATAA	TTA'TAA	0		IN
AsuII	6	TTCGAA	TT'CG_AA	2	Bpu14I,Bsp119I,BspT104I,BstBI,Csp45I,NspV,SfuI	C
Bpu14I	6	TTCGAA	TT'CG_AA	2	AsuII,Bsp119I,BspT104I,BstBI,Csp45I,NspV,SfuI	I
Bsp119I	6	TTCGAA	TT'CG_AA	2	AsuII,Bpu14I,BspT104I,BstBI,Csp45I,NspV,SfuI	F
BspT104I	6	TTCGAA	TT'CG_AA	2	AsuII,Bpu14I,Bsp119I,BstBI,Csp45I,NspV,SfuI	K
BstBI	6	TTCGAA	TT'CG_AA	2	AsuII,Bpu14I,Bsp119I,BspT104I,Csp45I,NspV,SfuI	N
Csp45I	6	TTCGAA	TT'CG_AA	2	AsuII,Bpu14I,Bsp119I,BspT104I,BstBI,NspV,SfuI	OR
NspV	6	TTCGAA	TT'CG_AA	2	AsuII,Bpu14I,Bsp119I,BspT104I,BstBI,Csp45I,SfuI	JKO
SfuI	6	TTCGAA	TT'CG_AA	2	AsuII,Bpu14I,Bsp119I,BspT104I,BstBI,Csp45I,NspV	M
AhaIII	6	TTTAAA	TTT'AAA	0	DraI
DraI	6	TTTAAA	TTT'AAA	0		AFGIJKMNOQRSUVX
BetI	6	wCCGGw	w'CCGG_w	4	BsaWI
BsaWI	6	wCCGGw	w'CCGG_w	4		N
HaeI	6	wGGCCw	wGG'CCw	0
TatI	6	wGTACw	w'GTAC_w	4		F
BsaAI	6	yACGTr	yAC'GTr	0	BstBAI	N
BstBAI	6	yACGTr	yAC'GTr	0	BsaAI	I
CfrI	6	yGGCCr	y'GGCC_r	4	EaeI	F
EaeI	6	yGGCCr	y'GGCC_r	4	CfrI	AKMNV
